# Supplementary material for: Chlamydia evasion of neutrophil host defense results in NLRP3 dependent myeloid-mediated sterile inflammation through the purinergic P2X7 receptor
Source: Nat Commun. 2021 Sep 15;12:5454. doi: 10.1038/s41467-021-25749-3 (PMC8443728; doi:10.1038/s41467-021-25749-3)
Supplement: Supplementary file 4 — Source Data [file 41467_2021_25749_MOESM4_ESM.xlsx]

## Sheet: Fig 1
Source Data
Figure 1
	a	Recoverable inclusion forming units (rIFU) from infected mice for the indicated times with indicated chlamydial strains.
				Experiment #1								Experiment #2
	CtD infected C57BL/6 mice	Days post infection	Mouse code	#1	#2	#3	#4	#5	#6	#7	#8	#1	#2	#3	#4	#5	#6	#7
		3		430	762	1825	723	358	742	298	725	317	252	783	1540	710	903	558
		7		2	0	17	0	17	1	2037	7	12	0	2	1	1	0	0
		21		0	0	0	0	0	1	2	18	2	0	1	8	25	32	1
		35		0	0	0	0	0	2	0	2	0	48	0	1	5	0	0
		56		0	0	0	5	0	0	0	0	0	0	3	8	60	0	0
	CtD CT135- infected C57BL/6 mice	Days post infection	Mouse code	#1	#2	#3	#4	#5	#6	#7	#8	#1	#2	#3	#4	#5	#6	#7
		3		165	108	78	53	872	207	190	560	315	223	295	128	128	175	190
		7		55	0	2	0	3	1.35	15	53	1.63	15	20	5	1.78	18	1
		21		1	0	3	0	0	25	12	1	40	3	2	3	0	75	3
		35		1	17	433	0	0	3	10	0	12	253	2	18	8	15	0
		56		1	0	0	13	7	13	7	0	3	5	0	3	7	0	0
	c	Clinical gross pathology from infected mice with chlamydial strains. Clinical disease severity of CtD and CtD CT135- infected mice was scored (0-10) by counting the total number of protrusions on both uterine horns from individual mice.
		Days post infection		Experiment #1										Experiment 2
			Mouse code	#1	#2	#3	#4	#5	#6	#7	#8	#9	#10	#1	#2	#3	#4	#5	#6	#7	#8	#9
	CtD infected C57BL/6 mice	56		3	3	2	6	4	5	10	6	0	8	4	7	8	2	2	3	3	10	0
	CtD CT135- infected C57BL/6 mice	56		0	0	0	1	0	0	1	0	2	0	5	0	1	2	2	4	4	0	5
	d	Infertility of infectedd mice with indicated chlamydial strains at 6 weeks post infecction
			Mouse code	#1	#2	#3	#4	#5	#6	#7	#8	#9	#10
	Mock			10	7	11	7	9	8	11	7	10	8
	CtD infected C57BL/6 mice			9	6	8	8	0	0	0	0	3	2
	CtD CT135- infected C57BL/6 mice			8	7	5	6	9	6	5	11	5	4
	f-g Total CD45+CD11b+CDF4/80+ and CD45+CD11b+CDF4/80+TNFa+ isolated from chlamydial infected C57BL/6 mice.
								Total cell		CD11b positive F4/80 postive					TNFalpha
		Cage number	Mice information	Chlamydial strain		Cells/ml	dilution	Volume						total positive cell	% positive
							1:2	2ml		%		Total cells
		K995-1	C57BL/6	Mock		792000	1584000	3168000		14.2	44985600	449856		27244.8	0.61	1932480
		K995-2	C57BL/6	Mock		846000	1692000	3384000		11.2	37900800	379008		28425.6	0.48	1624320
		K995-3	C57BL/6	Mock		598000	1196000	2392000		12.6	30139200	301392		18896.8	1.33	3181360
		K995-4	C57BL/6	Mock		1042800	2085600	4171200		18	75081600	750816		39209.3	0.81	3378672
		K996-1	C57BL/6	CtD		1220000	2440000	4880000		27.1	132248000	1322480		35624	0.22	1073600
		K996-2	C57BL/6	CtD		2500000	5000000	10000000		11.5	115000000	1150000		38000	4.44	4.44e+07
		K996-3	C57BL/6	CtD		1572000	3144000	6288000		17.2	108153600	1081536		84888	1.59	9997920
		K997-1	C57BL/6	CtD CT135-		1641600	3283200	6566400		13.1	86019840	860198		35458.6	0.9	5909760
		K997-2	C57BL/6	CtD CT135-		791000	1.582e+06	3.164e+06		34.8	110107200	1101072		24679.2	0.48	1.51872e+06
		K997-3	C57BL/6	CtD CT135-		1202000	2404000	4808000		17.3	83178400	831784		9616	0.46	2211680
		L001-1	C57BL/6	Mock		796400	1592800	3185600		28	89196800	891968		6052.64	0.065	207064
		L001-2	C57BL/6	Mock		1227600	2455200	4910400		23.1	113430240	1.1343e+06		9329.76	0.13	638352
		L001-3	C57BL/6	Mock		672000	1344000	2688000		9.04	2.42995e+07	242995		10752	0.21	564480
		L001-4	C57BL/6	Mock		1363200	2726400	5452800		21.1	1.15054e+08	1.15054e+06		33262.1	1.09	5943552
		L001-5	C57BL/6	Mock		1205000	2410000	4820000		16	77120000	771200		1494.2	0.43	2072600
		K998-1	C57BL/6	CtD		1920000	3840000	7680000		25.9	198912000	1989120		43008	0.12	921600
		K998-2	C57BL/6	CtD		2640000	5280000	10560000		8.65	91344000	913440		20064	0.099	1045440
		K998-3	C57BL/6	CtD		1728000	3456000	6912000		25.2	174182400	1741824		11750.4	0.47	3248640
		K998-4	C57BL/6	CtD		2900000	5800000	11600000		8.49	98484000	984840		60320	0.22	2552000
		K998-5	C57BL/6	CtD		2.04e+06	4.08e+06	8.16e+06		17.6	1.43616e+08	1.43616e+06		64464	0.68	5.5488e+06
		K999-1	C57BL/6	CtD CT135-		1080000	2160000	4320000		25	108000000	1080000		388.8	0.073	315360
		K999-2	C57BL/6	CtD CT135-		1100000	2200000	4400000		17.2	75680000	756800		7040	0.54	2376000
		K999-3	C57BL/6	CtD CT135-		1640000	3280000	6560000		30.6	200736000	2007360		28864	0.37	2427200
		K999-4	C57BL/6	CtD CT135-		2.04e+06	4.08e+06	8.16e+06		27.1	2.21136e+08	2.21136e+06		22032	0.3	2448000
		K999-5	C57BL/6	CtD CT135-		1170000	2340000	4680000		22	102960000	1029600		2293.2	1.12	5.2416e+06

## Sheet: Fig 2
	c Clinical gross pathology from infected mice with chlamydial strains. Clinical disease severity of CtD and CtD infected mice was scored (0-10) by counting the total number of protrusions on both uterine horns from individual mice.
		Days post infection		Experiment #1				Experiment 2
			Mouse code	#1	#2	#3	#4	#1	#2	#3
	CtD infected RAG2-/- mice	56		6	6	2	2	0	7	2
	CtD CT135- infected RAG2-/- mice	56		2	1	0	0	1	0	1
	e-f Total CD45+CD11b+CDF4/80+ and CD45+CD11b+CDF4/80+TNFa+ isolated from chlamydial infected RAG-/- mice.
							Total cell		CD11b positive F4/80 postive				TNFalpha
	Cage number	Mice information	Infection strain		Cells/ml	dilution	Volume						% positive		total positive cell
						1:2	2ml		%		Total cells
	K170-1	RAG	Mock		765700	1531400	3062800		47.9	146708120	1.46708e+06		0.046	140889	1408.89
	K170-2	RAG	Mock		1104600	2209200	4418400		26.8	118413120	1.18413e+06		0.031	136970	1369.7
	K170-3	RAG	Mock		1189400	2378800	4757600		31.4	149388640	1.49389e+06		0.68	3235168	32351.7
	K170-4	RAG	Mock		897000	1794000	3588000		22.3	80012400	800124		0.08	287040	2870.4
	K170-5	RAG	Mock		978000	1956000	3912000		35.5	138876000	1388760		0.072	281664	2816.64
	L077-1	RAG	WT infection		2675200	5350400	10700800		17.6	1.88334e+08	1.88334e+06		1.27	13590016	135900
	L077-2	RAG	WT infection		980100	1960200	3920400		40.7	159560280	1.5956e+06		1.68	6586272	65862.7
	L077-3	RAG	WT infection		1145800	2291600	4583200		31	142079200	1420792		6.19	28370008	283700
	L077-4	RAG	WT infection		1401200	2802400	5604800		47.2	2.64547e+08	2.64547e+06		2.02	11321696	113217
	L077-5	RAG	WT infection		686800	1373600	2747200		41.3	1.13459e+08	1.13459e+06		2.07	5686704	56867
	L078-1	RAG	CT135 Null infection		1164800	2329600	4659200		30.3	141173760	1.41174e+06		3.19	14862848	148628
	L078-2	RAG	CT135 Null infection		552500	1105000	2210000		35	77350000	773500		1.89	4176900	41769
	L078-3	RAG	CT135 Null infection		613700	1227400	2454800		28.2	69225360	692254		3.31	8125388	81253.9
	L078-4	RAG	CT135 Null infection		739800	1479600	2959200		35.7	1.05643e+08	1.05643e+06		0.89	2633688	26336.9
	h-i Recoverable inclusion forming units (rIFU) from infected mice for the indicated times with indicated chlamydial strains.
	h			Experiment #1					Experiment #2
	CtD infected C57BL/6 mice	Days post infection	Mouse code	#1	#2	#3	#4	#5	#1	#2	#3	#4	#5
		3		1467	467	760	2367	1700	1033	483	1300	1867	557
		7		0	0	3	23	20	3	3	1	0	0
		21		3	7	10	0	0	3	17	0	0	0
		35		0	0	3	0	50	20	0	0	0	0
		49		1157	0	0	0	0	0	13	0	0	0
		56		0	0	0	0	37	0	13	0	0	0
	CtD infected CCR2-/- mice	Days post infection	Mouse code	#1	#2	#3	#4	#5	#1	#2	#3	#4	#5
		3		3833	3700	603	2300	607	2800	5100	5667	10100	2767
		7		0	7	0	20	13	0	0	137	57	103
		21		0	0	10	0	0	0	3	0	0	13
		35		0	3	0	0	0	37	7	0	13	0
		49		0	13	80	0	0	0	0	0	0	13
		56		0	0	0	0	0	0	0	0	0	0
	i			Experiment #1					Experiment #2
	CtD CT135- infected C57BL/6 mice	Days post infection	Mouse code	#1	#2	#3	#4	#5	#1	#2	#3	#4	#5
		3		2070	190	560	315	223	295	128	128	175	190
		7		0	15	53	0	15	20	5	0	18	0
		21		33	0	0	22	2	0	0	0	2	10
		35		10	53	0	10	0	2	22	3	7	0
		49		2	7	0	28	3	0	2	2	28	0
		56		13	7	0	3	5	0	3	7	0	0
	CtD CT135- infected CCR2-/- mice	Days post infection	Mouse code	#1	#2	#3	#4	#5	#1	#2	#3	#4	#5
		3		3033	510	297	570	2500	967	2467	2567	6333	1867
		7		77	73	307	397	20	37	1500	93	107	0
		21		6	3	0	0	0	2	3	0	41	7
		35		4	0	2	2	0	14	18	2	23	2
		49		2	2	2	5	2	4	5	10	0	0
		56		7	20	0	5	0	0	8	3	0	2
	j Clinical gross pathology from infected mice with chlamydial strains. Clinical disease severity of CtD and CtD infected mice was scored (0-10) by counting the total number of protrusions on both uterine horns from individual mice.
		Days post infection		Experiment #1					Experiment 2
			Mouse code	#1	#2	#3	#4	#5	#1	#2	#3	#4	#5
	CtD infected C57BL/6 mice	56		2	6	2	4	2	0	2	8	3	1
	CtD infected CCR2-/- mice	56		1	1	0	1	2	0	2	1	0	1
	CtD CT135- infected C57BL/6 mice	56		1	1	3	0	4	1	0	0	0	0
	CtD CT135- infected CCR2-/- mice	56		1	0	0	0	3	1	0	0	0	3

## Sheet: Fig 3
	Recoverable inclusion forming units (rIFU) from infected mice for the indicated times with indicated chlamydial strains.
	a. In vivo neutrophil depletion by antibody.
				Treatment
				Isotype control					Anti-Ly6G
		Chlamydial strain	Mouse code	#1	#2	#3	#4	#5	#1	#2	#3	#4	#5
		CtD		2340	2210	92	1092	128	479.52	3603.06	369.63	1017.32	61.605
		CtD CT135-		111.555	1.1	9.99	128.205	36.63	546.12	2156.18	169.83	1182.15	293.04
	b. In vivo macrophage depletion by liposomal clodronate.
				Treatment
				Control clodronate					Liposomal clodronate
		Chlamydial strain	Mouse code	#1	#2	#3	#4	#5	#1	#2	#3	#4	#5
		CtD		1010	500	556.667	320	746.667	710	660	366.667	283.333	340
		CtD CT135-		30	110	213.333	156.667	150	43.3333	63.3333	230	186.667	30
	c. Innate lymphoid cell deficient in RAG-/- mice.
				Treatment
				RAG-/-					ILC-/-RAG-/-
		Chlamydial strain	Mouse code	#1	#2	#3	#4	#5	#1	#2	#3	#4	#5
		CtD		381.628	449.955	2590.62	226.644	208.312	16600	129533	6183	32300	61667
		CtD CT135-		31.6635	94.9905	449.955	63.327	21.6645	5950	6733	4033	1467	2700
	d. In vivo neutralizaion of IFN gamma by antibody treatment.
				Treatment
				Isotype control					Anti-IFN gamma
		Chlamydial strain	Mouse code	#1	#2	#3	#4	#5	#1	#2	#3	#4	#5
		CtD		208.312	46.662	226.644	174.982	123.321	1717	1933	2467	9283	3983
		CtD CT135-		31.6635	94.9905	29.997	18.3305		2283	643	455	3917	137
	e. Perforin deficient in RAG-/- mice.
				Treatment
				RAG-/-						Perforin-/-RAG-/-
		Chlamydial strain	Mouse code	#1	#2	#3	#4	#5	#1	#2	#3	#4	#5
		CtD		376.29	183.15	183.15	166.5	449.955	18467	1767	3533	70066.7	16800
		CtD CT135-		111.555	9.99	128.205	36.63	94.9905	30133	7633	41233	8166.67	22200
	f. In vivo blockage of IFN alpha/beta receptor by antibody treatment.
				Treatment
				Isotype control					Anti-IFN alpha/beta receptor
		Chlamydial strain	Mouse code	#1	#2	#3	#4	#5	#1	#2	#3	#4	#5
		CtD		381.628	449.955	208.312	226.644	174.982	356.631	199.98	346.632	563.277	131.654
		CtD CT135-		31.6635	94.9905	29.997	28.3305	63.327	56.661	78.3255	214.978	69.993	38.3295
	g. LDH assay of CtD and CtDCT135- infected bone marrow derived neutrophil.
		CtD			CtD CT135-
		#1	#2	#3	#1	#2	#3
	Multiplicity of infection			% cytotoxicity
	5	3.08189	1.06449	1.33743	0.249665	0.0720221	0.495223
	10	12.4191	9.26687	10.557	3.55694	2.96384	2.11568
	20	23.4277	18.5778	13.5657	6.59898	5.13925	5.74497
	40	38.7926	36.9047	34.368	11.6831	10.914	10.6334
	% Cytotoxicity = (Experimental –cell culture backgroud/ Cell maximum release-cell spontaneous release)× 100
	h. LDH assay of CtD, CtDCT135- and CtD CT135-::bla CT135 infected bone marrow derived neutrophil at a MOI of 40.
	Chlamydial strain	Rifampicin	aTC	#1	#2	#3
	Mock	-	-	1.2	1.5	1.3
	CtD	-	-	21.1183	23.6582	25.0295
	CtD	+	-	1	1.23678	1.04013
	CtD CT135-	-	-	1	1.1	1.3
	CtD CT135-	+	-	1.23678	0	0
	CtD CT135-::bla CT135	-	-	24.212	25.4149	26.9992
	CtD CT135-::bla CT135	-	+	42.4928	43.9303	42.8193
	CtD CT135-::bla CT135	+	+	3.19999	3.42191	2.64594
	h. IL-1 beta secretion of CtD, CtDCT135- and CtD CT135-::bla CT135 infected bone marrow derived neutrophil at a MOI of 40.
	Chlamydial strain	Rifampicin	aTC	#1	#2	#3
	Mock	-	-	1.80237	1.03761
	CtD	-	-	44.4762	34.9347	58.1527
	CtD	+	-	5.21359	12.2199	8.61359
	CtD CT135-	-	-	3.73829	24.8811	23.6437
	CtD CT135-	+	-	6.96511	6.043	8.643
	CtD CT135-::bla CT135	-	-	31.2872	30.9542	26.9638
	CtD CT135-::bla CT135	-	+	141.096	100.704	144.153
	CtD CT135-::bla CT135	+	+	68.5666	74.7312	84.8915

## Sheet: Fig 4
	a. IL-6 secretion of CtD infected C57BL/6, TLR2-/- and MyD88-/- bone marrow derived neutrophil at a MOI of 40.
		C57BL/6			TLR2-/-			MyD88-/-
		#1	#2	#3	#1	#2	#3	#1	#2	#3
		1.77996	0.152116	0.39983	1.52697	0.978452	0.81921	2.31078	0.010564	1.21376
		30.14	29.7154	28.1229	0.378704	3.77595	0.96604	1.59901	1.5191	1.55449
		9.8273	10.3227	9.5442	1.32975	1.27667	1.8697	1.90837	2.28966	1.95289
	b. IL-1 beta secretion of CtD infected C57BL/6, TLR2-/- and MyD88-/- bone marrow derived neutrophil at a MOI of 40.
		C57BL/6			TLR2-/-			MyD88-/-
		#1	#2	#3	#1	#2	#3	#1	#2	#3
		1.88717	2.54549	2.58749	6.68015	10.0895	7.90523	1.36279	1.33271	1.43846
		59.4144	54.9791	56.4777	5.19706	9.40937	6.1009	5.53499	8.14616	7.9319
		17.5115	16.4872	16.3186	4.32775	7.69278	4.62924	7.14276	5.65688	3.75996
	c. IL-1 beta secretion of CtD infected C57BL/6, NLRP3-/- and Caspase1-/- bone marrow derived neutrophil at a MOI of 40.
		C57BL/6			NLRP3-/-			Caspase1-/-
		#1	#2	#3	#1	#2	#3	#1	#2	#3
		2.10312	2.2758	3.18517	1.779	1.49946	1.60718	1.73261	1.64139	1.68687
		147.976	141.326	139.675	10.7193	6.93994	13.493	5.06902	5.60078	4.88985
		34.7884	28.6891	31.9591	9.37627	6.03468	12.3533	4.20103	4.93014	4.97599
	d. Recoverable inclusion forming units (rIFU) from CtD infected mice at day 7 post infection.
		Experiment 1					Experiment 2
	Mouse strain	#1	#2	#3	#4	#5	#1	#2	#3	#4	#5
	C57BL/6	17	1	20	3	53	17	80	1	7	1.2
	TLR2-/-	1	120	53	17	350	40	157	1	53	30
	MyD88-/-	40	467	833	967	133	117	433	157	133	13
	NLRP3-/-	70	27	10	1	63	93	57	197	137	260
	Caspase1-/-	30	527	60	17	110	70	27	10	1	63
	e. Clinical gross pathology from CtD infected mice at day 56 post infection. Clinical disease severity of CtD and CtD infected mice was scored (0-10) by counting the total number of protrusions on both uterine horns from individual mice.
		Experiment 1					Experiment 2
	Mouse strain	#1	#2	#3	#4	#5	#1	#2	#3	#4	#5
	C57BL/6	4	5	10	10	0	3	3	2	8	4
	TLR2-/-	4	1	6	8	1	2	1	7	1	5
	MyD88-/-	10	2	10	8	5	6	10	2	9	10
	NLRP3-/-	1	0	0	0	1	1	0	0	0	3
	Caspase1-/-	0	1	1	0	2	0	1	1	0	0

## Sheet: Fig 5
	a,c-e Clinical gross pathology from infected mice with chlamydial strains. Clinical disease severity of CtD and CtD infected mice was scored (0-10) by counting the total number of protrusions on both uterine horns from individual mice.
	a	Days post infection		Experiment #1							Experiment 2
			Mouse code	#1	#2	#3	#4	#5	#6	#7	#1	#2	#3	#4	#5	#6
	CtD infected C57BL/6 mice	56		3	2	6	2	4	2	0	2	2	3	3	2	10
	CtD infected NLRP3-/- mice	56		1	0	0	0	1	1	0	0	0	3	0	2	0
	b	Infertility of infectedd mice with indicated chlamydial strains at 6 weeks post infecction
			Mouse code	#1	#2	#3	#4	#5
	Mock			10	7	11	7	8
	CtD infected C57BL/6 mice			8	8	0	0	0
	CtD infected NLRP3-/- mice			9	7	9	4	8
	c	Days post infection		Experiment #1					Experiment 2
			Mouse code	#1	#2	#3	#4	#5	#1	#2	#3	#4	#5
	CtD infected C57BL/6 mice	56		3	3	2	8	4	6	2	4	2	0
	CtD infected Caspase1/11-/- mice	56		0	1	1	0	2	0	1	1	0	0
	d	Days post infection		Experiment #1					Experiment 2
			Mouse code	#1	#2	#3	#4	#5	#1	#2	#3	#4	#5
	CtD infected C57BL/6 mice	56		2	4	0	2	2	3	3	8	4	5
	CtD infected IL-1alpha-/-	56		0	0	0	2	1	2	0	0	0
	e	Days post infection		Experiment #1					Experiment 2
			Mouse code	#1	#2	#3	#4	#5	#1	#2	#3	#4
	CtD infected C57BL/6 mice	56		0	2	3	4	4	0	3	2	6
	CtD infected IL-1beta-/-IL-18-/- mice	56		3	2	1	1	4	7	0	5	5
	f	Days post infection		Experiment #1					Experiment 2
			Mouse code	#1	#2	#3	#4	#5	#1	#2	#3	#4	#5
	CtD infected C57BL/6 mice	56		0	2	3	4	4	0	3	2	6	8
	CtD infected IL-1R-/- mice	56		6	1	0	2	3	4	2	7	1	3
	g-k Recoverable inclusion forming units (rIFU) from infected mice for the indicated times with indicated chlamydial strains.
	g			Experiment #1							Experiment #2
	CtD infected C57BL/6 mice	Days post infection	Mouse code	#1	#2	#3	#4	#5	#6	#7	#1	#2	#3	#4	#5	#6
		3		783	1540	710	903	558	567	1263	660	417	313	1467	467	760
		7		0	0	0	0	0	3	43	1	0	0	0	0	3
		21		0	8	25	32	0	3	3	3	0	0	3	7	10
		35		0	0	5	0	0	83	0	30	57	0	0	0	3
		56		3	8	60	0	0	2	12	12	0	0	0	0	0
	CtD infected NLRP3-/- mice	Days post infection	Mouse code	#1	#2	#3	#4	#5	#6	#7	#1	#2	#3	#4	#5	#6
		3		1133	330	1933	900	4033	7267	3667	2967	27000	5877	4867	5200	4633
		7		70	27	10	0	63	93	57	197	137	620	410	707	260
		21		0	0	3	17	3	7	23	0	7	3	1.3	3	17
		35		0	0	3	7	7	93	13	0	7	0	13	1.2	17
		56		0	3	0	0	0	40	0	0	43	0	1.5	1070	0
	h			Experiment #1					Experiment #2
	CtD infected C57BL/6 mice	Days post infection	Mouse code	#1	#2	#3	#4	#5	#1	#2	#3	#4	#5
		3		1033	483	1300	1867	557	430	762	1825	723	358
		7		3	3	1	1.2	1.4	1	1.26	17	1	17
		21		3	17	1	1.23	1.6	1.08	1	1.46	1.23	1.18
		35		20	1.08	1	1.2	1.3	1	1.52	1.78	1.29	1.45
		56		1	13	1.1	1.3	1.4	1.26	1.54	1	1.78	1.35
	CtD infected Caspase1/11-/- mice	Days post infection	Mouse code	#1	#2	#3	#4	#5	#1	#2	#3	#4	#5
		3		1193	7883	11277	8683	7773	1133	330	1933	900	4033
		7		30	527	60	17	110	70	27	10	0	63
		21		7	3	0	3	13	0	0	3	17	3
		35		67	3	0	27	13	0	0	3	7	7
		56		0	0	10	7	567	0	0	0	0	3
	i			Experiment #1						Experiment #2
	CtD infected C57BL/6 mice	Days post infection	Mouse code	#1	#2	#3	#4	#5	#6	#1	#2	#3	#4	#5	#6
		3		430	762	1825	723	358	742	298	725	317	252	783	1540
		7		0	0	17	1	17	1	2037	7	12	0	1	0
		21		0	1	0	0	0	0	2	18	0	0	0	8
		35		0	0	0	0	0	2	0	2	0	48	0	0
		56		0	0	0	5	0	0	0	0	0	0	3	8
	CtD infected IL-1alpha-/- mice	Days post infection	Mouse code	#1	#2	#3	#4	#5	#6	#1	#2	#3	#4	#5	#6
		3		2733	2077	1193	627	880	337	3067	1057	257	2230	730	2080
		7		120	50	50	13	113	30	37	500	10	343	63	833
		21		263	257	0	0	0	47	133	1.09	33	0	10	17
		35		0	347	67	217	20	10	70	0	0	0	63	0
		56		63	40	37	13	10	0	0	0	0	1.3	0	0
	j			Experiment #1					Experiment #2
	CtD infected C57BL/6 mice	Days post infection	Mouse code	#1	#2	#3	#4	#5	#1	#2	#3	#4	#5
		3		783	1540	710	903	558	567	1263	660	417	313
		7		2	0	0	0	1.29	3	43	0	0	0
		21		0	8	25	32	1	3	3	3	1	0
		35		0	0	5	0	0	83	0	30	57	0
		56		3	8	60	0	0	2	12	12	0	0
	CtD infected IL-1beta-/-IL-18-/- mice	Days post infection	Mouse code	#1	#2	#3	#4	#5	#1	#2	#3	#4	#5
		3		3967	5700	19367	14733	2000	12367	880	23873	30913	47610
		7		10	20	3	53	13	37	113	140	137	80
		21		23	160	57	3	23	0	0	103	60	63
		35		43	77	227	53	67	73	20	3	20	40
		56		0	0	7	3	0	0	10	0	13	3
	K			Experiment #1					Experiment #2
	CtD infected C57BL/6 mice	Days post infection	Mouse code	#1	#2	#3	#4	#5	#1	#2	#3	#4	#5
		3		783	1540	710	903	558	567	1263	660	417	313
		7		0	0	0	0	0	3	43	0	0	1
		21		0	8	25	32	0	3	3	3	1	1
		35		0	0	5	0	0	83	0	30	57	0
		56		3	8	60	0	0	2	12	12	0	0
	CtD infected IL-1R-/- mice	Days post infection	Mouse code	#1	#2	#3	#4	#5	#1	#2	#3	#4	#5
		3		1887	2187	1533	2197	1173	1527	743	1030	2757	1027
		7		0	7	3	90	17	107	197	283	10	367
		21		0	30	40	0	0	17	40	17	20	10
		35		143	106	11	3	0	0	0	55	16	7
		56		0	0	5	0	3	0	3	3	41	11

## Sheet: Fig 6
	d-e Recoverable inclusion forming units (rIFU) from CtD infected mice for the indicated times.
	d			Experiment #1					Experiment #2
	CtD infected C57BL/6 mice	Days post infection	Mouse code	#1	#2	#3	#4	#5	#1	#2	#3	#4	#5
		3		1467	467	760	2367	1700	1033	483	1300	1867	557
		7		0	0	3	23	20	3	3	0	0	0
		21		3	7	10	0	0	3	17	0	0	0
		35		0	0	3	0	50	20	0	0	0	0
		56		0	0	0	0	37	0	13	0	0	0
	CtD infected P2X7R-/- mice	Days post infection	Mouse code	#1	#2	#3	#4	#5	#1	#2	#3	#4	#5
		3		1060	990	1063	2580	10193	2230	1940	3660	2270	700
		7		110	3	40	57	20	187	133	3	523	10
		21		7	16	23	27	110	0	22	54	0	0
		35		4	2	2	4	40	0	0	5	17	10
		56		0	0	0	19	0	0	3	0	3	3
	e			Experiment #1					Experiment #2
	CtD infected C57BL/6 mice	Days post infection	Mouse code	#1	#2	#3	#4	#5	#1	#2	#3	#4	#5
		3		783	1540	710	903	558	567	1263	660	417	313
		7		0	0	0	0	0	3	43	0	0	0
		21		0	8	25	32	0	3	3	3	0	0
		35		0	0	5	0	0	83	0	30	57	0
		56		3	8	60	0	0	2	12	12	0	0
	CtD infected TNFR1/2-/- mice	Days post infection	Mouse code	#1	#2	#3	#4	#5	#1	#2	#3	#4	#5
		3		653	1137	1168	487	1197	758	663	1072	522	1057
		7		8	4	5	12	5	34	58	35	15	45
		21		0	0	3	3	0	2	63	5	27	3
		35		2	3	0	3	5	0	3	0	11	2
		56		0	11	0	0	0	3	64	0	0	0
	f Clinical gross pathology from infected mice with chlamydial strains. Clinical disease severity of CtD infected mice was scored (0-10) by counting the total number of protrusions on both uterine horns from individual mice.
		Days post infection		Experiment #1					Experiment 2
			Mouse code	#1	#2	#3	#4	#5	#1	#2	#3	#4	#5
	CtD infected C57BL/6 mice	56		0	2	3	4	4	0	3	2	6	8
	CtD infected P2X7R-/- mice	56		1	2	1	0	0	0	0	0	0	0
	CtD infected TNFR1/2-/- mice	56		1	2	1	1	0	0	0	0	0	0
	f and g Total CD45+CD11b+CDF4/80+ and CD45+CD11b+CDF4/80+TNFa+ isolated from chlamydial infected mice.
								Total cell		CD11b positive F4/80 postive				TNFalpha
		Cage number	Mice information	Chlamydial strain		Cells/ml	dilution	Volume						% positive		total positive cell
		K995-1	C57BL/6	Mock		792000	1584000	3168000		14.2	44985600	449856		0.61	1932480	19324.8
		K995-2	C57BL/6	Mock		846000	1692000	3384000		11.2	37900800	379008		0.48	1624320	16243.2
		K995-3	C57BL/6	Mock		598000	1196000	2392000		12.6	30139200	301392		1.33	3181360	31813.6
		K995-4	C57BL/6	Mock		1042800	2085600	4171200		18	75081600	750816		0.81	3378672	33786.7
		K996-1	C57BL/6	CtD		1220000	2440000	4880000		27.1	132248000	1322480		0.22	1073600	10736
		K996-2	C57BL/6	CtD		2500000	5000000	10000000		11.5	115000000	1150000		4.44	4.44e+07	444000
		K996-3	C57BL/6	CtD		1572000	3144000	6288000		17.2	108153600	1081536		1.59	9997920	99979.2
		K996-4	C57BL/6	CtD		2864000	5728000	11456000		18.2	208499200	2084992		0.27	3093120	30931.2
		K993-1	TNFR1/2-/-	CtD		1430400	2860800	5721600		28.7	164209920	1.6421e+06		3.6	20597760	205978
		K993-2	TNFR1/2-/-	CtD		1456000	2912000	5824000		28.2	164236800	1642368		2.54	14792960	147930
		K993-3	TNFR1/2-/-	CtD		1710000	3420000	6840000		14.3	97812000	978120		0.48	3283200	32832
		K993-4	TNFR1/2-/-	CtD		2829000	5658000	11316000		29.2	330427200	3304272		8.04	9.09806e+07	909806
		K993-5	TNFR1/2-/-	CtD		2664000	5328000	10656000		23.5	250416000	2504160		4.03	42943680	429437
		L102-1	P2X7R-/-	CtD		1462000	2924000	5848000		15.2	88889600	888896		7.52	43976960	439770
		L102-2	P2X7R-/-	CtD		1067000	2134000	4268000		21.2	90481600	904816		0.87	3713160	37131.6
		L102-3	P2X7R-/-	CtD		1216000	2432000	4864000		24.1	117222400	1172224		1.31	6371840	63718.4
		L102-4	P2X7R-/-	CtD		1254600	2509200	5018400		18.2	91334880	913349		0.39	1957176	19571.8
		L102-5	P2X7R-/-	CtD		1380000	2760000	5520000		19.1	1.05432e+08	1.05432e+06		0.5	2760000	27600
		L001-1	C57BL/6	Mock		796400	1592800	3185600		28	89196800	891968		0.065	207064	2070.64
		L001-2	C57BL/6	Mock		1227600	2455200	4910400		23.1	113430240	1.1343e+06		0.13	638352	6383.52
		L001-3	C57BL/6	Mock		672000	1344000	2688000		9.04	2.42995e+07	242995		0.21	564480	5644.8
		L001-4	C57BL/6	Mock		1363200	2726400	5452800		21.1	1.15054e+08	1.15054e+06		1.09	5943552	59435.5
		L001-5	C57BL/6	Mock		1205000	2410000	4820000		16	77120000	771200		0.43	2072600	20726
		K998-1	C57BL/6	CtD		1920000	3840000	7680000		25.9	198912000	1989120		0.12	921600	9216
		K998-2	C57BL/6	CtD		2640000	5280000	10560000		8.65	91344000	913440		0.099	1045440	10454.4
		K998-3	C57BL/6	CtD		1728000	3456000	6912000		25.2	174182400	1741824		0.47	3248640	32486.4
		K998-4	C57BL/6	CtD		2900000	5800000	11600000		8.49	98484000	984840		0.22	2552000	25520
		K998-5	C57BL/6	CtD		2.04e+06	4.08e+06	8.16e+06		17.6	1.43616e+08	1.43616e+06		0.68	5.5488e+06	55488
		K994-1	TNFR1/2-/-	CtD		1.9096e+06	3.8192e+06	7.6384e+06		18.9	144365760	1.44366e+06		1.43	10922912	109229
		K994-2	TNFR1/2-/-	CtD		1660000	3320000	6640000		28	185920000	1859200		0.66	4382400	43824
		K994-3	TNFR1/2-/-	CtD		984000	1968000	3936000		14.4	56678400	566784		2.19	8619840	86198.4
		K994-4	TNFR1/2-/-	CtD		1962000	3924000	7848000		47.5	372780000	3727800		0.59	4630320	46303.2
		K994-5	TNFR1/2-/-	CtD		2360000	4720000	9440000		35.4	334176000	3341760		0.18	1699200	16992
		L003-1	P2X7R-/-	CtD		1551600	3103200	6206400		19.7	122266080	1.22266e+06		0.38	2358432	23584.3
		L003-2	P2X7R-/-	CtD		806000	1612000	3224000		15.5	49972000	499720		0.43	1386320	13863.2
		L003-3	P2X7R-/-	CtD		805200	1610400	3220800		18.4	5.92627e+07	592627		1.36	4380288	43802.9
		L003-4	P2X7R-/-	CtD		1200000	2400000	4800000		21.6	103680000	1036800		0.41	1.968e+06	19680
		L003-5	P2X7R-/-	CtD		1574400	3148800	6297600		28	176332800	1763328		2.28	1.43585e+07	143585

## Sheet: Supplementary Fig 1
	ID50s of C. trachomatis CtD and CtD CT135- strains in the female mouse genital tract.
		Chlamydial strain	CtD	CtD 135-
		Infectious dose(IFU/mice)
		10	3/10	1/10
		100	5/10	5/10
		1000	8/10	7/10
		10000	10/10	10/10
		100000	10/10	10/10
	C57BL/6 mice (n=10 mice per group) were infected transcervically with CtD or CtD CT135-. Recoverable IFU in vaginal swabs were assayed at day 3 pi. The ID50 of CtD and CtD CT135- strains at day 3 are calculated by logit analysis.

## Sheet: Supplementary Fig2b
Proteomics comparison of CtD and CtD CT135- infected McCoy cell.
#	Visible?	Starred?	Identified Proteins (597/8205)	Accession Number	Alternate ID	Molecular Weight	Protein Grouping Ambiguity	Kruskal-Wallis Test (p-value) Benjamini-Hochberg (p < 0.02096)	Log? Fold Change by Category	Taxonomy	CtD	CtD	CtD	CtD CT135-	CtD CT135-	CtD CT135-
1	TRUE	Empty	tryptophan synthase subunit beta [Chlamydia trachomatis D/UW-3/CX]	NP_219673.1		43 kDa	TRUE	< 0.0001		unknown	-0.0572	-0.0044	0.0779	0.833	0.981	1.0703
2	TRUE	Empty	exodeoxyribonuclease V subunit gamma [Chlamydia trachomatis D/UW-3/CX]	NP_220158.1		114 kDa	TRUE	0.27		unknown	-0.0371	-0.0567	0.0816	0.0013	0.2432	0.4539
3	TRUE	Empty	cysteine-rich protein [Chlamydia trachomatis D/UW-3/CX]	NP_219954.1		16 kDa		0.00015		unknown	-0.0456	-0.011	0.062	0.4238	0.2434	0.3647
4	TRUE	Empty	acyl-CoA thioester hydrolase [Chlamydia trachomatis D/UW-3/CX]	NP_220050.1		19 kDa		0.0064		unknown	-0.3286	0.1233	0.0012	0.1809	0.4316	0.3608
5	TRUE	Empty	hypothetical protein CT_850 [Chlamydia trachomatis D/UW-3/CX]	NP_220372.1		46 kDa	TRUE	0.15		unknown	0.0125	0	-0.0224	0.1563	0	0.3145
6	TRUE	Empty	hypothetical protein CT_670 [Chlamydia trachomatis D/UW-3/CX]	NP_220189.1		20 kDa		0.017		unknown	-0.0232	0.0401	-0.0875	0.1253	0.0487	0.3115
7	TRUE	Empty	inclusion membrane protein D [Chlamydia trachomatis D/UW-3/CX]	NP_219618.1		15 kDa		0.11		unknown	-0.0527	0.0548	-0.0527	-0.0015	-0.0856	0.2906
8	TRUE	Empty	PTS system PEP phosphotransferase [Chlamydia trachomatis D/UW-3/CX]	NP_219843.1		64 kDa		0.1		unknown	-0.3106	0	0.1423	0.2921	0	0.2844
9	TRUE	Empty	dihydrofolate reductase [Chlamydia trachomatis D/UW-3/CX]	NP_220129.1		18 kDa		0.18		unknown	-0.03	0	0.0606	0.0542	0	0.2639
10	TRUE	Empty	excinuclease ABC subunit C [Chlamydia trachomatis D/UW-3/CX]	NP_220310.1		69 kDa	TRUE	0.15		unknown	0.0123	0.1513	-0.1566	-0.1605	0.0452	0.2635
11	TRUE	Empty	tRNA modification GTPase [Chlamydia trachomatis D/UW-3/CX]	NP_220217.1		48 kDa	TRUE	0.025		unknown	0.0226	0.103	-0.1573	0.04	0.2233	0.2371
12	TRUE	Empty	NifS family protein [Chlamydia trachomatis D/UW-3/CX]	NP_219763.1		40 kDa		0.00037		unknown	0.0163	-0.0065	-0.0057	-0.0189	0.0849	0.2185
13	TRUE	Empty	hypothetical protein CT_488 [Chlamydia trachomatis D/UW-3/CX]	NP_220002.1		28 kDa		0.44		unknown	-0.1161	0.0287	0.1294	-0.1954	-0.1764	0.2132
14	TRUE	Empty	recombination protein RecR [Chlamydia trachomatis D/UW-3/CX]	NP_219745.1		22 kDa	TRUE	0.81		unknown	0.2158	-0.0951	-0.0416	-0.1677	-0.0518	0.2044
15	TRUE	Empty	glycerol-3-phosphate acyltransferase [Chlamydia trachomatis D/UW-3/CX]	NP_220327.1		38 kDa	TRUE	0.19		unknown	0.0333	0.0019	-0.032	-0.0047	-0.004	0.2004
16	TRUE	Empty	NADH-quinone reductase subunit B [Chlamydia trachomatis D/UW-3/CX]	NP_219783.1		55 kDa		0.025		unknown	0.0105	0.0386	-0.0818	0.0256	0.1984	0.1986
17	TRUE	Empty	PHP superfamily hydrolase [Chlamydia trachomatis D/UW-3/CX]	NP_220110.1		30 kDa	TRUE	0.029		unknown	0.0687	-0.0612	0.0189	0.0547	0.0163	0.1981
18	TRUE	Empty	methylase [Chlamydia trachomatis D/UW-3/CX]	NP_220001.1		21 kDa	TRUE	0.02		unknown	-0.3458	0.0168	0.2473	-0.2283	-0.2231	0.1923
19	TRUE	Empty	hypothetical protein CT_471 [Chlamydia trachomatis D/UW-3/CX]	NP_219984.1		23 kDa		0.012		unknown	-0.0133	-0.022	0.0524	0.0359	0.0811	0.1909
20	TRUE	Empty	hypothetical protein CT_865 [Chlamydia trachomatis D/UW-3/CX]	NP_220387.1		37 kDa	TRUE	0.036		unknown	0.0521	-0.0464	0.0318	-0.0452	0.2024	0.1769
21	TRUE	Empty	metal ABC transporter substrate-binding lipoprotein [Chlamydia trachomatis D/UW-3/CX]	NP_219570.1		37 kDa	TRUE	< 0.0001		unknown	0.0495	-0.0325	-0.0118	0.0313	0.1929	0.17
22	TRUE	Empty	hypothetical protein CT_005 [Chlamydia trachomatis D/UW-3/CX]	NP_219507.1		40 kDa	TRUE	< 0.0001		unknown	-0.0509	0.046	0.0099	-0.1364	0.077	0.1685
23	TRUE	Empty	30S ribosomal protein S8 [Chlamydia trachomatis D/UW-3/CX]	NP_220030.1		15 kDa		0.007		unknown	-0.1319	-0.0123	0.1596	-0.096	0.0391	0.1626
24	TRUE	Empty	SWI/SNF family helicase [Chlamydia trachomatis D/UW-3/CX]	NP_220070.1		136 kDa	TRUE	< 0.0001		unknown	0.0618	0.006	-0.0736	-0.1439	-0.0266	0.161
25	TRUE	Empty	two component regulatory system response regulator/ATPase [Chlamydia trachomatis D/UW-3/CX]	NP_219981.1		43 kDa		0.039		unknown	0.0474	-0.0254	-0.0166	-0.0067	0.0227	0.1602
26	TRUE	Empty	branched-chain amino acid transporter [Chlamydia trachomatis D/UW-3/CX]	NP_220069.1		45 kDa		0.039		unknown	0.233	-0.0927	-0.0067	-0.0037	0.2662	0.1578
27	TRUE	Empty	ABC transporter ATPase [Chlamydia trachomatis D/UW-3/CX]	NP_220172.1		26 kDa	TRUE	0.00093		unknown	-0.0633	0.0266	0.0244	0.04	0.0214	0.1435
28	TRUE	Empty	inclusion membrane protein F [Chlamydia trachomatis D/UW-3/CX]	NP_219620.1		10 kDa		0.061		unknown	-0.0352	0.0284	0.0194	-0.0556	-0.0092	0.143
29	TRUE	Empty	UDP-N-acetylglucosamine 1-carboxyvinyltransferase [Chlamydia trachomatis D/UW-3/CX]	NP_219968.1		48 kDa	TRUE	0.016		unknown	0.0081	-0.028	0.0371	0.0877	0.121	0.1394
30	TRUE	Empty	cysteine--tRNA ligase [Chlamydia trachomatis D/UW-3/CX]	NP_220301.1		57 kDa		< 0.0001		unknown	-0.1101	0.0107	0.0923	0.084	0.0658	0.1388
31	TRUE	Empty	hypothetical protein CT_646 [Chlamydia trachomatis D/UW-3/CX]	NP_220164.1		51 kDa	TRUE	0.052		unknown	0.0583	-0.0128	-0.0931	0.0446	-0.0163	0.1377
32	TRUE	Empty	hypothetical protein CT_618 [Chlamydia trachomatis D/UW-3/CX]	NP_220135.1		28 kDa	TRUE	0.0015		unknown	-0.0354	0.044	-0.0353	0.1188	0.1288	0.1364
33	TRUE	Empty	pyrroloquinoline quinone biosynthesis protein C [Chlamydia trachomatis D/UW-3/CX]	NP_220127.1		27 kDa		< 0.0001		unknown	0.0498	-0.0163	-0.0075	-0.0067	0.1407	0.1362
34	TRUE	Empty	late transcription unit protein B [Chlamydia trachomatis D/UW-3/CX]	NP_219583.1		11 kDa		0.029		unknown	0	0.0492	-0.0265	0	0.2671	0.1344
35	TRUE	Empty	hypothetical protein CT_296 [Chlamydia trachomatis D/UW-3/CX]	NP_219801.1		18 kDa	TRUE	0.0026		unknown	0.038	0.092	-0.1265	0.0291	0.1128	0.1331
36	TRUE	Empty	CDP-diacylglycerol--glycerol-3-phosphate 3-phosphatidyltransferase [Chlamydia trachomatis D/UW-3/CX]	NP_220317.1		23 kDa		0.04		unknown	0	0	-0.0003	0	0	0.1325
37	TRUE	Empty	iron-sulfur assembly protein SufD [Chlamydia trachomatis D/UW-3/CX]	NP_220205.1		45 kDa	TRUE	< 0.0001		unknown	0.0045	-0.0133	0.0162	0.0614	0.2324	0.1272
38	TRUE	Empty	signal peptidase I [Chlamydia trachomatis D/UW-3/CX]	NP_219522.1		72 kDa	TRUE	< 0.0001		unknown	0.0066	0.0113	-0.0155	-0.102	-0.0355	0.116
39	TRUE	Empty	hypothetical protein CT_253 [Chlamydia trachomatis D/UW-3/CX]	NP_219758.1		24 kDa	TRUE	< 0.0001		unknown	-0.0295	-0.0225	0.058	0.0538	0.1256	0.1147
40	TRUE	Empty	ribonuclease Z [Chlamydia trachomatis D/UW-3/CX]	NP_219853.1		35 kDa		0.0066		unknown	-0.0317	-0.0202	0.0553	-0.0683	0.0495	0.1134
41	TRUE	Empty	oxoacyl-ACP synthase III [Chlamydia trachomatis D/UW-3/CX]	NP_219744.1		35 kDa		< 0.0001		unknown	-0.0047	-0.022	0.045	0.0244	0.1005	0.1052
42	TRUE	Empty	lipid A disaccharide synthase [Chlamydia trachomatis D/UW-3/CX]	NP_219921.1		69 kDa	TRUE	0.025		unknown	0.0197	0.0587	-0.0442	-0.0796	0.0089	0.0989
43	TRUE	Empty	threonine--tRNA ligase [Chlamydia trachomatis D/UW-3/CX]	NP_220096.1		73 kDa	TRUE	0.00072		unknown	-0.0125	0.0117	0.0087	-0.0178	-0.0502	0.0976
44	TRUE	Empty	rRNA small subunit methyltransferase A [Chlamydia trachomatis D/UW-3/CX]	NP_219862.1		31 kDa	TRUE	0.036		unknown	0.1531	-0.03	-0.2113	-0.1067	-0.0114	0.0975
45	TRUE	Empty	iron-sulfur assembly protein SufB [Chlamydia trachomatis D/UW-3/CX]	NP_220203.1		54 kDa	TRUE	< 0.0001		unknown	-0.0193	-0.0247	0.0496	0.1334	0.144	0.0952
46	TRUE	Empty	hypothetical protein CT_642 [Chlamydia trachomatis D/UW-3/CX]	NP_220160.1		32 kDa		0.00099		unknown	-0.0923	-0.0153	0.2964	-0.058	-0.1095	0.0942
47	TRUE	Empty	Replicative DNA helicase [Chlamydia trachomatis D-LC]	YP_005811052.1		51 kDa		0.0013		unknown	0.0152	0.0142	-0.0413	0.091	0.0571	0.0934
48	TRUE	Empty	ribosomal RNA small subunit methyltransferase H [Chlamydia trachomatis D/UW-3/CX]	NP_219777.1		34 kDa	TRUE	< 0.0001		unknown	-0.0309	-0.006	0.0903	-0.0402	0.0465	0.093
49	TRUE	Empty	hypothetical protein CT_728 [Chlamydia trachomatis D/UW-3/CX]	NP_220247.1		28 kDa		0.016		unknown	-0.0009	-0.0041	-0.0101	0.0442	0.1777	0.0926
50	TRUE	Empty	hexose phosphate transporter [Chlamydia trachomatis D/UW-3/CX]	NP_220059.1		52 kDa		0.0056		unknown	0.0341	0.0226	-0.0262	-0.0708	-0.0024	0.0865
51	TRUE	Empty	hypothetical protein CT_472 [Chlamydia trachomatis D/UW-3/CX]	NP_219985.1		30 kDa	TRUE	0.00082		unknown	0.0906	-0.0584	-0.0435	-0.0351	0.0914	0.0862
52	TRUE	Empty	ATP-dependent Clp protease proteolytic subunit [Chlamydia trachomatis D/UW-3/CX]	NP_219943.1		21 kDa	TRUE	0.066		unknown	0.115	-0.0155	-0.0428	-0.1199	-0.0171	0.0851
53	TRUE	Empty	ribonuclease HII [Chlamydia trachomatis D/UW-3/CX]	NP_219510.1		33 kDa	TRUE	0.001		unknown	-0.024	0.0604	-0.0193	-0.0718	0.0034	0.0834
54	TRUE	Empty	type III secretion system protein [Chlamydia trachomatis D/UW-3/CX]	NP_220238.1		37 kDa	TRUE	0.36		unknown	-0.0026	0.0566	-0.0528	-0.102	0.0149	0.0829
55	TRUE	Empty	outer membrane protein [Chlamydia trachomatis D/UW-3/CX]	NP_220084.1		12 kDa		0.0023		unknown	0.0154	-0.0056	-0.0131	-0.0293	-0.049	0.0802
56	TRUE	Empty	glucose-6-phosphate isomerase [Chlamydia trachomatis D/UW-3/CX]	NP_219887.1		58 kDa	TRUE	< 0.0001		unknown	-0.0393	0.0154	0.0259	-0.0455	0.031	0.0794
57	TRUE	Empty	glutamate symporter [Chlamydia trachomatis D/UW-3/CX]	NP_219911.1		43 kDa		0.4		unknown	-0.0269	-0.0459	0.0344	0.0617	-0.022	0.0783
58	TRUE	Empty	tRNA uridine 5-carboxymethylaminomethyl modification enzyme MnmG [Chlamydia trachomatis D/UW-3/CX]	NP_220013.1		67 kDa	TRUE	0.0058		unknown	-0.1414	-0.0535	0.1365	-0.1142	-0.0274	0.0768
59	TRUE	Empty	malonyl CoA-ACP transacylase [Chlamydia trachomatis D/UW-3/CX]	NP_219743.1		34 kDa	TRUE	< 0.0001		unknown	-0.0956	-0.0182	0.0844	-0.0961	-0.0384	0.0768
60	TRUE	Empty	oxoacy-ACP reductase [Chlamydia trachomatis D/UW-3/CX]	NP_219742.1		26 kDa	TRUE	< 0.0001		unknown	0.0979	-0.0834	0.0424	-0.1308	-0.0127	0.0767
61	TRUE	Empty	type III secretion system protein [Chlamydia trachomatis D/UW-3/CX]	NP_220191.1		41 kDa		< 0.0001		unknown	0.0047	-0.0007	-0.0075	-0.14	0.0038	0.0722
62	TRUE	Empty	hypothetical protein CT_616 [Chlamydia trachomatis D/UW-3/CX]	NP_220133.1		50 kDa	TRUE	0.0083		unknown	-0.0193	-0.0371	0.1725	0.012	0.0397	0.0719
63	TRUE	Empty	phosphatidylserine decarboxylase [Chlamydia trachomatis D/UW-3/CX]	NP_220218.1		34 kDa	TRUE	0.072		unknown	-0.0309	-0.051	0.0646	0.0475	0.1473	0.0703
64	TRUE	Empty	superoxide dismutase [Chlamydia trachomatis D/UW-3/CX]	NP_219799.1		23 kDa		< 0.0001		unknown	0.0255	-0.0019	-0.0249	-0.0847	-0.0601	0.0696
65	TRUE	Empty	sn=glycerol 3-phosphate acyltransferase [Chlamydia trachomatis D/UW-3/CX]	NP_220294.1		29 kDa		0.095		unknown	0.0012	-0.0309	0.0302	-0.0314	0.0874	0.0684
66	TRUE	Empty	cytochrome oxidase subunit I [Chlamydia trachomatis D/UW-3/CX]	NP_219515.1		50 kDa		0.0011		unknown	0.1002	-0.0341	-0.0328	-0.0448	0.0979	0.0673
67	TRUE	Empty	hypothetical protein CT_863 [Chlamydia trachomatis D/UW-3/CX]	NP_220385.1		54 kDa	TRUE	0.015		unknown	-0.0412	-0.1136	0.1692	0.0531	0.2022	0.0664
68	TRUE	Empty	delta-aminolevulinic acid dehydratase [Chlamydia trachomatis D/UW-3/CX]	NP_220150.1		38 kDa	TRUE	0.00023		unknown	-0.0053	-0.1198	0.1423	0.0954	0.2209	0.0659
69	TRUE	Empty	aminopeptidase P [Chlamydia trachomatis D/UW-3/CX]	NP_220089.1		39 kDa		< 0.0001		unknown	0.0116	-0.016	0.0006	-0.0324	0.0506	0.0653
70	TRUE	Empty	N-acetylmuramoyl alanine amidase [Chlamydia trachomatis D/UW-3/CX]	NP_219773.1		29 kDa	TRUE	0.027		unknown	0.1103	-0.0213	-0.092	-0.1256	-0.0526	0.0644
71	TRUE	Empty	glucosamine-fructose-6-phosphate aminotransferase [Chlamydia trachomatis D/UW-3/CX]	NP_220337.1		67 kDa	TRUE	< 0.0001		unknown	-0.0076	-0.0148	0.0183	0.0071	0.0231	0.0642
72	TRUE	Empty	bifunctional UDP-N-acetylmuramate-alanine ligase/D-alanine-D-alanine ligase [Chlamydia trachomatis D/UW-3/CX]	NP_220281.1		89 kDa	TRUE	< 0.0001		unknown	-0.1599	-0.0158	0.0914	0.1266	0.1204	0.063
73	TRUE	Empty	hypothetical protein CT_421.1 [Chlamydia trachomatis D/UW-3/CX]	NP_219932.1		6 kDa		0.12		unknown	0.0126	0.016	-0.0406	-0.0797	-0.0016	0.0614
74	TRUE	Empty	50S ribosomal protein L17 [Chlamydia trachomatis D/UW-3/CX]	NP_220021.1		16 kDa		0.11		unknown	-0.0293	0.0294	-0.0401	-0.0212	0.1223	0.0604
75	TRUE	Empty	hypothetical protein CT_421 [Chlamydia trachomatis D/UW-3/CX]	NP_219931.1		26 kDa	TRUE	0.061		unknown	-0.0387	0.0244	0.0166	-0.0072	0.0581	0.0601
76	TRUE	Empty	hypothetical protein CT_481 [Chlamydia trachomatis D/UW-3/CX]	NP_219995.1		28 kDa		0.051		unknown	-0.1891	-0.0129	0.0588	0.1995	0.4097	0.0598
77	TRUE	Empty	exodeoxyribonuclease V subunit alpha [Chlamydia trachomatis D/UW-3/CX]	NP_220170.1		56 kDa		0.013		unknown	-0.0243	-0.0035	0.0127	0.0324	0.098	0.0598
78	TRUE	Empty	protein translocase subunit SecY [Chlamydia trachomatis D/UW-3/CX]	NP_220025.1		50 kDa	TRUE	0.036		unknown	0.1358	-0.054	-0.1133	-0.1641	-0.0519	0.0584
79	TRUE	Empty	uroporphyrinogen decarboxylase [Chlamydia trachomatis D/UW-3/CX]	NP_220266.1		38 kDa	TRUE	0.075		unknown	0	0.0635	-0.1892	0	0.0175	0.0582
80	TRUE	Empty	dipeptidase [Chlamydia trachomatis D/UW-3/CX]	NP_219641.1		35 kDa	TRUE	0.005		unknown	0.0197	-0.0624	0.0963	-0.0003	0.0903	0.0581
81	TRUE	Empty	hypothetical protein CT_012 [Chlamydia trachomatis D/UW-3/CX]	NP_219514.1		30 kDa	TRUE	0.0006		unknown	-0.0173	-0.0595	0.2533	0.0644	0.1072	0.058
82	TRUE	Empty	release factor glutamine methyltransferase [Chlamydia trachomatis D/UW-3/CX]	NP_219526.1		33 kDa		0.4		unknown	-0.5346	0	0.1416	0.3484	0	0.0569
83	TRUE	Empty	hypothetical protein CT_221 [Chlamydia trachomatis D/UW-3/CX]	NP_219725.1		33 kDa		0.00051		unknown	0.0162	-0.0232	0.007	-0.0066	0.0877	0.055
84	TRUE	Empty	hypothetical protein CT_260 [Chlamydia trachomatis D/UW-3/CX]	NP_219765.1		19 kDa	TRUE	< 0.0001		unknown	-0.0043	-0.0673	0.0732	-0.006	0.0954	0.0527
85	TRUE	Empty	ABC transporter ATPase [Chlamydia trachomatis D/UW-3/CX]	NP_219655.1		25 kDa	TRUE	0.92		unknown	-0.046	0.0048	0.0253	0.0389	-0.1493	0.0505
86	TRUE	Empty	malate dehydrogenase [Chlamydia trachomatis D/UW-3/CX]	NP_219885.1		36 kDa		< 0.0001		unknown	0.0586	-0.0312	-0.0234	-0.1585	0.0049	0.0496
87	TRUE	Empty	30S ribosomal protein S16 [Chlamydia trachomatis D/UW-3/CX]	NP_219528.1		13 kDa	TRUE	0.003		unknown	0.041	-0.0505	0.0286	-0.1184	0.0411	0.0494
88	TRUE	Empty	bifunctional 3-dehydroquinate dehydratase/shikimate dehydrogenase [Chlamydia trachomatis D/UW-3/CX]	NP_219879.1		53 kDa		0.00013		unknown	0.04	0.0468	-0.1127	0.0038	0.0253	0.0491
89	TRUE	Empty	tyrosine--tRNA ligase [Chlamydia trachomatis D/UW-3/CX]	NP_219565.1		45 kDa		< 0.0001		unknown	-0.0342	0.0203	0.0228	-0.0955	-0.0061	0.0478
90	TRUE	Empty	hypothetical protein CT_214 [Chlamydia trachomatis D/UW-3/CX]	NP_219718.1		60 kDa	TRUE	< 0.0001		unknown	0.0085	-0.0572	0.0443	-0.0937	0.0559	0.0465
91	TRUE	Empty	hypothetical protein CT_590 [Chlamydia trachomatis D/UW-3/CX]	NP_220105.1		109 kDa	TRUE	< 0.0001		unknown	-0.0077	-0.041	0.0529	-0.0034	0.0668	0.0463
92	TRUE	Empty	ATPase [Chlamydia trachomatis D/UW-3/CX]	NP_219517.1		49 kDa	TRUE	0.011		unknown	-0.0406	-0.0116	0.1456	-0.0717	0.0592	0.0452
93	TRUE	Empty	5'-nucleotidase SurE [Chlamydia trachomatis D/UW-3/CX]	NP_219722.1		32 kDa	TRUE	< 0.0001		unknown	-0.0005	-0.0024	0.0057	-0.1343	0.0214	0.0452
94	TRUE	Empty	hydrolase/phosphatase [Chlamydia trachomatis D/UW-3/CX]	NP_220290.1		17 kDa		< 0.0001		unknown	-0.0338	0.0348	0.0035	-0.0574	-0.0871	0.0451
95	TRUE	Empty	Virulence plasmid protein pGP2-D [Chlamydia trachomatis D-LC]	YP_005811051.1		41 kDa		0.00074		unknown	-0.0692	0.0076	0.0542	0.1236	0.0518	0.0448
96	TRUE	Empty	DNA mismatch repair protein MutL [Chlamydia trachomatis D/UW-3/CX]	NP_220090.1		64 kDa	TRUE	0.15		unknown	-0.4605	-0.0178	0.1832	-0.1608	-0.1843	0.0446
97	TRUE	Empty	Lon ATP-dependent protease [Chlamydia trachomatis D/UW-3/CX]	NP_219851.1		92 kDa	TRUE	< 0.0001		unknown	0.0307	-0.005	-0.0187	-0.0837	0.0055	0.0445
98	TRUE	Empty	tRNA (guanine N-1) methyltransferase [Chlamydia trachomatis D/UW-3/CX]	NP_219529.1		40 kDa	TRUE	0.017		unknown	-0.0512	0.0695	-0.0498	-0.2363	-0.2119	0.0431
99	TRUE	Empty	low calcium response protein D [Chlamydia trachomatis D/UW-3/CX]	NP_219593.1		78 kDa		< 0.0001		unknown	0.0198	-0.0403	0.0454	-0.0522	0.0187	0.0431
100	TRUE	Empty	type III secretion system protein YscR [Chlamydia trachomatis D/UW-3/CX]	NP_220077.1		34 kDa		0.0076		unknown	0.0299	-0.0223	-0.0265	-0.2042	-0.1627	0.0428
101	TRUE	Empty	succinyl-CoA ligase subunit alpha [Chlamydia trachomatis D/UW-3/CX]	NP_220343.1		30 kDa		< 0.0001		unknown	0.0389	-0.0541	0.0608	-0.0786	-0.0359	0.0425
102	TRUE	Empty	V-type ATP synthase subunit B [Chlamydia trachomatis D/UW-3/CX]	NP_219812.1		49 kDa		< 0.0001		unknown	0.0595	-0.0124	-0.0294	-0.0777	-0.0177	0.0424
103	TRUE	Empty	hypothetical protein CT_228 [Chlamydia trachomatis D/UW-3/CX]	NP_219733.1		21 kDa		0.022		unknown	0.0573	-0.0196	-0.0184	-0.0561	0.0464	0.0404
104	TRUE	Empty	hypothetical protein CT_262 [Chlamydia trachomatis D/UW-3/CX]	NP_219767.1		29 kDa		0.0011		unknown	-0.2598	0.0819	0.0452	0.3757	0.055	0.04
105	TRUE	Empty	3-hydroxyacyl-ACP dehydratase [Chlamydia trachomatis D/UW-3/CX]	NP_220047.1		17 kDa		< 0.0001		unknown	0.0365	-0.0143	-0.0191	-0.0856	-0.0585	0.0387
106	TRUE	Empty	aromatic amino acid aminotransferase [Chlamydia trachomatis D/UW-3/CX]	NP_220154.1		45 kDa		0.00022		unknown	-0.0154	0.0188	0.0253	-0.0635	0.0987	0.0382
107	TRUE	Empty	DNA mismatch repair protein MutS [Chlamydia trachomatis D/UW-3/CX]	NP_220311.1		92 kDa	TRUE	< 0.0001		unknown	0.0449	-0.0009	-0.0495	-0.0869	0	0.0368
108	TRUE	Empty	serine hydroxymethyltransferase [Chlamydia trachomatis D/UW-3/CX]	NP_219944.1		54 kDa	TRUE	< 0.0001		unknown	0.0563	-0.0239	-0.0066	-0.0592	0.0714	0.0362
109	TRUE	Empty	Virulence plasmid protein pGP6-D [Chlamydia trachomatis D-LC]	YP_005811047.1		28 kDa	TRUE	0.00032		unknown	0.0598	-0.0067	-0.0714	-0.0846	0.0078	0.0348
110	TRUE	Empty	type II secretion system protein GspD [Chlamydia trachomatis D/UW-3/CX]	NP_220087.1		84 kDa	TRUE	0.0042		unknown	-0.0046	-0.0483	0.0817	-0.1251	0.0407	0.0342
111	TRUE	Empty	hypothetical protein CT_578 [Chlamydia trachomatis D/UW-3/CX]	NP_220093.1		50 kDa		< 0.0001		unknown	0.0533	-0.0303	0.0097	-0.0785	0.0628	0.034
112	TRUE	Empty	pyruvoyl-dependent arginine decarboxylase [Chlamydia trachomatis D/UW-3/CX]	NP_219882.1		22 kDa		0.071		unknown	-0.0185	-0.0435	0.0427	-0.0576	0.221	0.0317
113	TRUE	Empty	DNA helicase [Chlamydia trachomatis D/UW-3/CX]	NP_220125.1		73 kDa	TRUE	< 0.0001		unknown	0.0051	-0.0215	0.0147	-0.0693	-0.0021	0.0315
114	TRUE	Empty	hypothetical protein CT_763 [Chlamydia trachomatis D/UW-3/CX]	NP_220282.1		15 kDa	TRUE	0.032		unknown	-0.0062	-0.0481	0.0608	-0.1022	-0.0189	0.0305
115	TRUE	Empty	oligoendopeptidase [Chlamydia trachomatis D/UW-3/CX]	NP_219615.1		69 kDa	TRUE	< 0.0001		unknown	0.0601	-0.0358	-0.014	-0.1404	-0.0317	0.0305
116	TRUE	Empty	cell shape determining protein [Chlamydia trachomatis D/UW-3/CX]	NP_220228.1		40 kDa	TRUE	< 0.0001		unknown	-0.029	0.0105	0.0051	0.0454	-0.0023	0.0281
117	TRUE	Empty	single-stranded DNA-binding protein [Chlamydia trachomatis D/UW-3/CX]	NP_219547.1		17 kDa		0.26		unknown	-0.1414	0.1226	0.0373	0.1534	-0.0318	0.0277
118	TRUE	Empty	acylglycerophosphoethanolamine acyltransferase [Chlamydia trachomatis D/UW-3/CX]	NP_220295.1		59 kDa		< 0.0001		unknown	0.0549	-0.0426	-0.0103	-0.114	0.0441	0.0275
119	TRUE	Empty	2-dehydro-3-deoxyphosphooctonate aldolase [Chlamydia trachomatis D/UW-3/CX]	NP_220174.1		30 kDa	TRUE	< 0.0001		unknown	0.0813	-0.0451	-0.0078	-0.1041	-0.0086	0.0263
120	TRUE	Empty	hypothetical protein CT_153 [Chlamydia trachomatis D/UW-3/CX]	NP_219656.1		91 kDa		< 0.0001		unknown	0.0399	-0.0172	-0.0153	-0.1005	0.0668	0.0248
121	TRUE	Empty	30S ribosomal protein S17 [Chlamydia trachomatis D/UW-3/CX]	NP_220034.1		10 kDa	TRUE	0.0014		unknown	-0.0165	0.0348	-0.015	-0.1053	-0.0302	0.0217
122	TRUE	Empty	hypothetical protein CT_853 [Chlamydia trachomatis D/UW-3/CX]	NP_220375.1		21 kDa	TRUE	0.26		unknown	-0.0511	0.0408	0.0787	0.0565	0.014	0.0197
123	TRUE	Empty	30S ribosomal protein S19 [Chlamydia trachomatis D/UW-3/CX]	NP_220039.1		10 kDa		< 0.0001		unknown	0.039	-0.0025	-0.0387	-0.1915	-0.0245	0.0188
124	TRUE	Empty	SAM dependent methyltransferase [Chlamydia trachomatis D/UW-3/CX]	NP_219914.1		31 kDa		0.082		unknown	-0.1292	0.0466	-0.0115	-0.1965	-0.0086	0.0174
125	TRUE	Empty	recombinase RecA [Chlamydia trachomatis D/UW-3/CX]	NP_220168.1		38 kDa	TRUE	< 0.0001		unknown	0.0138	-0.0023	-0.0032	-0.0544	0.0608	0.0157
126	TRUE	Empty	4-hydroxy-tetrahydrodipicolinate synthase [Chlamydia trachomatis D/UW-3/CX]	NP_219870.1		31 kDa		0.1		unknown	0.0065	-0.0501	0.049	-0.0112	-0.0109	0.0154
127	TRUE	Empty	glutamate--tRNA ligase [Chlamydia trachomatis D/UW-3/CX]	NP_219958.1		59 kDa		< 0.0001		unknown	0.023	-0.0343	0.0144	-0.1506	-0.0525	0.0149
128	TRUE	Empty	CTP synthetase [Chlamydia trachomatis D/UW-3/CX]	NP_219687.1		60 kDa		< 0.0001		unknown	0.0538	-0.0199	-0.0222	-0.043	0.0331	0.0138
129	TRUE	Empty	ribonucleoside-diphosphate reductase subunit beta [Chlamydia trachomatis D/UW-3/CX]	NP_220349.1		41 kDa	TRUE	< 0.0001		unknown	-0.05	-0.0176	0.0692	-0.0365	0.0611	0.0137
130	TRUE	Empty	ribonuclease R [Chlamydia trachomatis D/UW-3/CX]	NP_219907.1		78 kDa	TRUE	0.00057		unknown	0.0598	-0.0213	-0.0208	-0.1441	-0.0568	0.0135
131	TRUE	Empty	hypothetical protein CT_273 [Chlamydia trachomatis D/UW-3/CX]	NP_219778.1		22 kDa		0.0025		unknown	0.0181	-0.0012	-0.0227	0.0583	0.0958	0.0122
132	TRUE	Empty	hypothetical protein CT_482 [Chlamydia trachomatis D/UW-3/CX]	NP_219996.1		25 kDa		0.2		unknown	-0.0649	0.0083	0.0355	-0.1443	-0.1309	0.0121
133	TRUE	Empty	major outer membrane protein [Chlamydia trachomatis D/UW-3/CX]	NP_220200.1		42 kDa	TRUE	< 0.0001		unknown	0.0735	-0.0721	0.0205	-0.084	0.0144	0.0121
134	TRUE	Empty	50S ribosomal protein L20 [Chlamydia trachomatis D/UW-3/CX]	NP_220356.1		14 kDa	TRUE	0.00015		unknown	0.0098	0.0101	-0.0183	-0.0863	-0.0373	0.012
135	TRUE	Empty	anti-sigma factor antagonist [Chlamydia trachomatis D/UW-3/CX]	NP_219936.1		13 kDa		< 0.0001		unknown	0.0153	0.0992	-0.0774	-0.0853	0.0174	0.0118
136	TRUE	Empty	transcriptional repressor NrdR [Chlamydia trachomatis D/UW-3/CX]	NP_219916.1		18 kDa		0.0043		unknown	0.0561	-0.0499	0	-0.1527	-0.0035	0.0116
137	TRUE	Empty	dihydrolipoyl dehydrogenase [Chlamydia trachomatis D/UW-3/CX]	NP_220072.1		49 kDa		< 0.0001		unknown	0.05	-0.0363	-0.0071	-0.0142	0.0707	0.0109
138	TRUE	Empty	Na(+)-translocating NADH-quinone reductase subunit A [Chlamydia trachomatis D/UW-3/CX]	NP_220151.1		52 kDa	TRUE	< 0.0001		unknown	-0.0074	0.0046	0.0064	-0.0985	-0.0255	0.0109
139	TRUE	Empty	triosephosphate isomerase [Chlamydia trachomatis D/UW-3/CX]	NP_219835.1		30 kDa	TRUE	< 0.0001		unknown	-0.0051	-0.0407	0.0627	-0.0278	0.0504	0.009
140	TRUE	Empty	30S ribosomal protein S18 [Chlamydia trachomatis D/UW-3/CX]	NP_220322.1		9 kDa	TRUE	< 0.0001		unknown	-0.0068	0.0156	-0.0042	-0.1647	-0.1252	0.0061
141	TRUE	Empty	lysophospholipase esterase [Chlamydia trachomatis D/UW-3/CX]	NP_219639.1		27 kDa		< 0.0001		unknown	-0.073	-0.0605	0.2302	-0.0142	0.0218	0.0046
142	TRUE	Empty	glycerol-3-phosphate dehydrogenase [Chlamydia trachomatis D/UW-3/CX]	NP_220233.1		36 kDa		< 0.0001		unknown	0.0427	-0.0122	-0.021	-0.1005	-0.0095	0.0043
143	TRUE	Empty	UDP-3-O-[3-hydroxymyristoyl] N-acetylglucosamine deacetylase [Chlamydia trachomatis D/UW-3/CX]	NP_220048.1		31 kDa		0.021		unknown	0.1566	-0.0513	-0.0966	-0.1647	-0.007	0.0028
144	TRUE	Empty	glycine--tRNA ligase [Chlamydia trachomatis D/UW-3/CX]	NP_220316.1		113 kDa	TRUE	< 0.0001		unknown	0.0061	0.0071	-0.0187	-0.072	-0.0105	0.0014
145	TRUE	Empty	peptide chain release factor [Chlamydia trachomatis D/UW-3/CX]	NP_219525.1		40 kDa	TRUE	< 0.0001		unknown	-0.0427	-0.0447	0.0576	-0.0319	-0.0019	0.0012
146	TRUE	Empty	oligopeptide ABC transporter substrate-binding lipoprotein [Chlamydia trachomatis D/UW-3/CX]	NP_219993.1		80 kDa	TRUE	< 0.0001		unknown	-0.0071	0.042	-0.0292	-0.0656	-0.0348	0.0006
147	TRUE	Empty	1,4-alpha-glucan branching enzyme [Chlamydia trachomatis D/UW-3/CX]	NP_220388.1		85 kDa	TRUE	< 0.0001		unknown	-0.0014	-0.103	0.1199	-0.0519	0.0231	0.0003
148	TRUE	Empty	excinuclease ABC subunit B [Chlamydia trachomatis D/UW-3/CX]	NP_220101.1		76 kDa	TRUE	0.0011		unknown	-0.0452	-0.0933	0.1138	-0.0516	0.0749	0.0003
149	TRUE	Empty	DNA polymerase III subunit alpha [Chlamydia trachomatis D/UW-3/CX]	NP_220060.1		140 kDa	TRUE	0.64		unknown	-0.0984	0.072	0	0.0721	-0.1226	0
150	TRUE	Empty	ABC transporter permease/substrate-binding protein [Chlamydia trachomatis D/UW-3/CX]	NP_220376.1		65 kDa		0.085		unknown	0.03	-0.0206	0	-0.1575	-0.1039	0
151	TRUE	Empty	hypothetical protein CT_466 [Chlamydia trachomatis D/UW-3/CX]	NP_219979.1		13 kDa		0.054		unknown	-0.0181	0.0102	0	-0.1359	-0.0238	0
152	TRUE	Empty	protein translocase subunit SecE [Chlamydia trachomatis D/UW-3/CX]	NP_219826.1		10 kDa	TRUE	0.12		unknown	0.06	-0.1221	0	-0.2124	0.0476	0
153	TRUE	Empty	response regulator [Chlamydia trachomatis D/UW-3/CX]	NP_220147.1		26 kDa	TRUE	< 0.0001		unknown	-0.0078	0.0081	0	-0.0364	-0.0259	0
154	TRUE	Empty	phosphatidate cytidylytransferase [Chlamydia trachomatis D/UW-3/CX]	NP_219964.1		34 kDa		0.63		unknown	-0.0809	0.07	0	-0.0551	-0.0492	0
155	TRUE	Empty	RNA polymerase sigma factor sigma-28 [Chlamydia trachomatis D/UW-3/CX]	NP_219564.1		29 kDa		0.42		unknown	0.0331	-0.0645	0	-0.038	-0.0022	0
156	TRUE	Empty	hypothetical protein CT_257 [Chlamydia trachomatis D/UW-3/CX]	NP_219762.1		46 kDa	TRUE	0.83		unknown	0.3271	-0.1832	0	-0.4567	-0.0769	0
157	TRUE	Empty	hypothetical protein CT_058 [Chlamydia trachomatis D/UW-3/CX]	NP_219561.1		40 kDa	TRUE	0.17		unknown	0.0027	-0.0016	0	-0.1673	-0.373	0
158	TRUE	Empty	hypothetical protein CT_178 [Chlamydia trachomatis D/UW-3/CX]	NP_219682.1		45 kDa		0.58		unknown	0.0147	-0.0039	0	-0.0914	-0.0191	0
159	TRUE	Empty	PTS system transporter subunit IIA [Chlamydia trachomatis D/UW-3/CX]	NP_219796.1		17 kDa	TRUE	0.13		unknown	0	-0.0027	0	0	0.1049	0
160	TRUE	Empty	hypothetical protein CT_050 [Chlamydia trachomatis D/UW-3/CX]	NP_219553.1		57 kDa	TRUE	0.045		unknown	-0.0564	0.0337	0	-0.0551	-0.0507	0
161	TRUE	Empty	SuA5 family protein [Chlamydia trachomatis D/UW-3/CX]	NP_219640.1		31 kDa	TRUE	0.11		unknown	-0.2	0.106	0	0.1467	0.0357	0
162	TRUE	Empty	4-hydroxy-3-methylbut-2-en-1-yl diphosphate synthase [Chlamydia trachomatis D/UW-3/CX]	NP_219560.1		67 kDa		0.46		unknown	-0.0772	0.0256	0	0.1086	0.0203	0
163	TRUE	Empty	hypothetical protein CT_006 [Chlamydia trachomatis D/UW-3/CX]	NP_219508.1		20 kDa		0.17		unknown	-0.0161	0.0331	0	0.0684	0.1243	0
164	TRUE	Empty	hypothetical protein CT_656 [Chlamydia trachomatis D/UW-3/CX]	NP_220175.1		11 kDa		0.059		unknown	-0.0778	0.0573	0	-0.11	0.1836	0
165	TRUE	Empty	tRNA dimethylallyltransferase [Chlamydia trachomatis D/UW-3/CX]	NP_220285.1		38 kDa	TRUE	0.11		unknown	-0.0068	0.0153	0	0.0509	0.0919	0
166	TRUE	Empty	NifS-like protein [Chlamydia trachomatis D/UW-3/CX]	NP_220240.1		42 kDa		0.43		unknown	-0.3425	0.0988	0	0.4059	0.054	0
167	TRUE	Empty	aspartate semialdehyde dehydrogenase [Chlamydia trachomatis D/UW-3/CX]	NP_219872.1		37 kDa	TRUE	0.037		unknown	0.0018	0	0	0.4075	0	0
168	TRUE	Empty	AMP nucleosidase [Chlamydia trachomatis D/UW-3/CX]	NP_220270.1		32 kDa	TRUE	0.13		unknown	0.0006	0	0	0.4345	0	0
169	TRUE	Empty	Fe-S oxidoreductase [Chlamydia trachomatis D/UW-3/CX]	NP_219938.1		41 kDa	TRUE	0.00062		unknown	0.0226	-0.062	0.0179	-0.0911	0.0503	-0.0006
170	TRUE	Empty	DNA ligase [Chlamydia trachomatis D/UW-3/CX]	NP_219649.1		74 kDa	TRUE	< 0.0001		unknown	-0.0228	-0.0199	0.0606	-0.0261	0.0209	-0.0011
171	TRUE	Empty	pyruvate dehydrogenase subunit beta [Chlamydia trachomatis D/UW-3/CX]	NP_219751.1		36 kDa		< 0.0001		unknown	-0.0493	0.0502	-0.0168	-0.0014	0.0399	-0.0016
172	TRUE	Empty	glycerol-3-phosphate acyltransferase [Chlamydia trachomatis D/UW-3/CX]	NP_219966.1		24 kDa		0.00094		unknown	-0.0035	0.0255	-0.0343	-0.095	-0.0554	-0.0018
173	TRUE	Empty	50S ribosomal protein L27 [Chlamydia trachomatis D/UW-3/CX]	NP_219929.1		9 kDa	TRUE	0.0055		unknown	0.0958	-0.0387	-0.0469	-0.1424	-0.0552	-0.0024
174	TRUE	Empty	bifunctional preprotein translocase subunit SecD/SecF [Chlamydia trachomatis D/UW-3/CX]	NP_219961.1		157 kDa	TRUE	< 0.0001		unknown	0.0007	0.0067	-0.0157	-0.0953	-0.039	-0.0025
175	TRUE	Empty	oligopeptide ABC transporter substrate-binding protein [Chlamydia trachomatis D/UW-3/CX]	NP_219702.1		59 kDa	TRUE	0.01		unknown	0.0448	-0.0336	-0.0217	-0.0968	-0.0761	-0.0036
176	TRUE	Empty	cproporphyrinogen III oxidase [Chlamydia trachomatis D/UW-3/CX]	NP_220265.1		53 kDa	TRUE	0.0031		unknown	-0.02	-0.0578	0.1142	-0.0108	-0.0109	-0.0043
177	TRUE	Empty	chromosome partitioning ATPase [Chlamydia trachomatis D/UW-3/CX]	NP_220097.1		28 kDa	TRUE	< 0.0001		unknown	0.0252	-0.0403	0.0191	-0.1749	0.0176	-0.0053
178	TRUE	Empty	2-C-methyl-D-erythritol 2,4-cyclodiphosphate synthase [Chlamydia trachomatis D/UW-3/CX]	NP_219946.1		19 kDa		0.021		unknown	0.0478	0.0761	-0.2183	-0.1669	0.0517	-0.0058
179	TRUE	Empty	Mg++ transporter [Chlamydia trachomatis D/UW-3/CX]	NP_219698.1		51 kDa	TRUE	< 0.0001		unknown	-0.0168	-0.0347	0.0326	0.0275	0.0386	-0.0059
180	TRUE	Empty	low calcium response protein H [Chlamydia trachomatis D/UW-3/CX]	NP_220091.1		26 kDa	TRUE	< 0.0001		unknown	0.045	-0.0669	0.0281	-0.1073	-0.0413	-0.006
181	TRUE	Empty	transcription-repair coupling factor [Chlamydia trachomatis D/UW-3/CX]	NP_220267.1		121 kDa		< 0.0001		unknown	-0.0969	0.0152	0.0887	-0.0712	-0.0171	-0.0066
182	TRUE	Empty	Holliday junction ATP-dependent DNA helicase RuvB [Chlamydia trachomatis D/UW-3/CX]	NP_219543.1		37 kDa	TRUE	0.0038		unknown	-0.0149	-0.011	0.049	-0.0102	0.1012	-0.0068
183	TRUE	Empty	arginine kinase [Chlamydia trachomatis D/UW-3/CX]	NP_220194.1		40 kDa	TRUE	< 0.0001		unknown	0.0113	-0.1014	0.0794	-0.1215	-0.0491	-0.0082
184	TRUE	Empty	hypothetical protein CT_837 [Chlamydia trachomatis D/UW-3/CX]	NP_220358.1		77 kDa	TRUE	< 0.0001		unknown	-0.0074	-0.0216	0.0473	-0.0422	0.0721	-0.0093
185	TRUE	Empty	transcription elongation factor GreA [Chlamydia trachomatis D/UW-3/CX]	NP_220153.1		81 kDa	TRUE	< 0.0001		unknown	0.0246	0.0056	-0.0374	-0.0773	0.0159	-0.0095
186	TRUE	Empty	hypothetical protein CT_620 [Chlamydia trachomatis D/UW-3/CX]	NP_220137.1		93 kDa	TRUE	0.00018		unknown	-0.0097	-0.0799	0.0955	0.0754	0.0546	-0.0096
187	TRUE	Empty	rRNA methylase [Chlamydia trachomatis D/UW-3/CX]	NP_219636.1		30 kDa		0.023		unknown	0.0531	-0.0109	-0.0573	0.001	-0.053	-0.0097
188	TRUE	Empty	ssDNA exonuclease [Chlamydia trachomatis D/UW-3/CX]	NP_219960.1		65 kDa	TRUE	< 0.0001		unknown	0.0572	-0.0247	-0.0266	-0.1455	-0.0728	-0.01
189	TRUE	Empty	outer membrane protein [Chlamydia trachomatis D/UW-3/CX]	NP_219746.1		89 kDa	TRUE	< 0.0001		unknown	0.0346	-0.0284	-0.0125	-0.1037	-0.0523	-0.0101
190	TRUE	Empty	thymidylate kinase [Chlamydia trachomatis D/UW-3/CX]	NP_219692.1		22 kDa	TRUE	0.0026		unknown	-0.1471	0.0181	0.0298	0.0232	-0.0935	-0.0101
191	TRUE	Empty	hypothetical protein CT_651 [Chlamydia trachomatis D/UW-3/CX]	NP_220169.1		71 kDa		0.018		unknown	0.0147	0.0537	-0.0519	0.0623	0.0167	-0.0109
192	TRUE	Empty	ribonucleoside-diphosphate reductase subunit alpha [Chlamydia trachomatis D/UW-3/CX]	NP_220348.1		119 kDa	TRUE	< 0.0001		unknown	0.0143	-0.0319	0.0259	-0.1	-0.0083	-0.0119
193	TRUE	Empty	NifU-like protein [Chlamydia trachomatis D/UW-3/CX]	NP_220239.1		29 kDa		0.11		unknown	-0.2147	0.0416	0.0832	-0.018	-0.0667	-0.0119
194	TRUE	Empty	transmembrane protein [Chlamydia trachomatis D/UW-3/CX]	NP_219634.1		127 kDa	TRUE	< 0.0001		unknown	0.0065	-0.0176	0.0321	-0.0356	0.1704	-0.0126
195	TRUE	Empty	SAM-dependent methyltransferase [Chlamydia trachomatis D/UW-3/CX]	NP_219551.1		26 kDa	TRUE	< 0.0001		unknown	-0.1216	0.0415	0.1466	0.0698	0.0526	-0.0132
196	TRUE	Empty	transaldolase [Chlamydia trachomatis D/UW-3/CX]	NP_219818.1		36 kDa	TRUE	< 0.0001		unknown	0.0274	-0.0346	-0.0017	-0.1419	-0.0166	-0.0133
197	TRUE	Empty	arginine ABC transporter substrate-binding protein ArtJ [Chlamydia trachomatis D/UW-3/CX]	NP_219890.1		29 kDa		< 0.0001		unknown	0.0042	-0.0018	-0.0015	-0.1136	-0.0484	-0.0138
198	TRUE	Empty	DNA topoisomerase I [Chlamydia trachomatis D/UW-3/CX]	NP_220161.1		97 kDa	TRUE	< 0.0001		unknown	-0.0021	-0.0056	0.0024	-0.1548	-0.0774	-0.0144
199	TRUE	Empty	histidine--tRNA ligase [Chlamydia trachomatis D/UW-3/CX]	NP_220058.1		49 kDa	TRUE	< 0.0001		unknown	0.0431	-0.0436	0.0084	-0.0843	-0.0762	-0.0146
200	TRUE	Empty	oligopeptide ABC transporter permease [Chlamydia trachomatis D/UW-3/CX]	NP_219704.1		31 kDa		0.17		unknown	-0.1112	0.0043	0.3257	0.0061	-0.0551	-0.0162
201	TRUE	Empty	phosphoglucosamine mutase [Chlamydia trachomatis D/UW-3/CX]	NP_220336.1		49 kDa	TRUE	< 0.0001		unknown	0.0201	-0.0497	0.0443	-0.065	-0.007	-0.0173
202	TRUE	Empty	thio:disulfide Interchange protein [Chlamydia trachomatis D/UW-3/CX]	NP_220111.1		76 kDa		< 0.0001		unknown	-0.0115	-0.0402	0.0437	-0.1257	-0.0164	-0.0176
203	TRUE	Empty	cysteine-rich outer membrane protein OmcB [Chlamydia trachomatis D/UW-3/CX]	NP_219955.1		59 kDa	TRUE	< 0.0001		unknown	-0.0041	-0.0058	0.0274	0.0157	0.1299	-0.018
204	TRUE	Empty	HAD superfamily hydrolase/phosphatase [Chlamydia trachomatis D/UW-3/CX]	NP_219606.1		34 kDa		< 0.0001		unknown	-0.0246	-0.0418	0.0773	-0.1415	-0.0643	-0.0181
205	TRUE	Empty	DNA polymerase III subunit beta [Chlamydia trachomatis D/UW-3/CX]	NP_219578.1		47 kDa	TRUE	< 0.0001		unknown	-0.037	0.0234	0.0023	-0.1356	-0.0229	-0.0189
206	TRUE	Empty	serine phosphatase RsbU [Chlamydia trachomatis D/UW-3/CX]	NP_220103.1		73 kDa		0.067		unknown	-0.0469	0	0.0739	-0.1489	0	-0.0202
207	TRUE	Empty	dihydrolipoamide acetyltransferase [Chlamydia trachomatis D/UW-3/CX]	NP_219752.1		46 kDa	TRUE	< 0.0001		unknown	0.0257	-0.0474	0.0235	-0.119	-0.0221	-0.0203
208	TRUE	Empty	ribulose-phosphate 3-epimerase [Chlamydia trachomatis D/UW-3/CX]	NP_219624.1		25 kDa		0.00012		unknown	-0.0702	0.0423	0.0512	-0.0642	0.0299	-0.0208
209	TRUE	Empty	bifunctional diaminohydroxyphosphoribosylaminopyrimidine deaminase/5-amino-6-(5-phosphoribosylamino) uracil reductase [Chlamydia trachomatis D/UW-3/CX]	NP_220249.1		41 kDa	TRUE	0.0063		unknown	-0.1034	0.0705	0.0811	-0.0562	0.0452	-0.0216
210	TRUE	Empty	bifunctional 2-amino-4-hydroxy-6-hydroxymethyldihydropteridine pyrophosphokinase/dihydropteroate synthase [Chlamydia trachomatis D/UW-3/CX]	NP_220130.1		50 kDa	TRUE	< 0.0001		unknown	0.0427	0.0144	-0.0838	-0.1641	-0.0922	-0.0216
211	TRUE	Empty	oligopeptide ABC transporter permease [Chlamydia trachomatis D/UW-3/CX]	NP_219991.1		67 kDa	TRUE	0.013		unknown	0.0218	0.0119	-0.1121	-0.1496	-0.0858	-0.022
212	TRUE	Empty	phenylalanine--tRNA ligase subunit beta [Chlamydia trachomatis D/UW-3/CX]	NP_219988.1		87 kDa	TRUE	< 0.0001		unknown	0.0171	-0.011	-0.0061	-0.1206	-0.0837	-0.0224
213	TRUE	Empty	inclusion membrane protein C [Chlamydia trachomatis D/UW-3/CX]	NP_219738.1		18 kDa		0.012		unknown	0.0216	-0.1381	0.0744	-0.0733	0.058	-0.0226
214	TRUE	Empty	hypothetical protein CT_203 [Chlamydia trachomatis D/UW-3/CX]	NP_219707.1		28 kDa	TRUE	0.076		unknown	0	-0.0509	0.0578	0	0.1436	-0.0226
215	TRUE	Empty	hypothetical protein CT_429 [Chlamydia trachomatis D/UW-3/CX]	NP_219941.1		39 kDa	TRUE	< 0.0001		unknown	0.0078	-0.0218	0.0216	-0.0204	-0.0135	-0.0228
216	TRUE	Empty	GTPase Obg [Chlamydia trachomatis D/UW-3/CX]	NP_219928.1		37 kDa	TRUE	< 0.0001		unknown	0.0097	-0.013	0.0085	-0.053	-0.1137	-0.0236
217	TRUE	Empty	valine--tRNA ligase [Chlamydia trachomatis D/UW-3/CX]	NP_219807.1		107 kDa	TRUE	< 0.0001		unknown	0.0268	-0.0564	0.0485	-0.1211	-0.1182	-0.0241
218	TRUE	Empty	4-hydroxy-tetrahydrodipicolinate reductase [Chlamydia trachomatis D/UW-3/CX]	NP_219873.1		28 kDa		0.0028		unknown	-0.025	0.0472	-0.0446	0.1118	-0.0025	-0.0257
219	TRUE	Empty	chaperonin GroEL [Chlamydia trachomatis D/UW-3/CX]	NP_220274.1		56 kDa	TRUE	0.16		unknown	-0.1179	0.0379	0.0045	-0.0062	-0.1286	-0.0258
220	TRUE	Empty	methionine aminopeptidase [Chlamydia trachomatis D/UW-3/CX]	NP_220373.1		33 kDa		0.04		unknown	-0.0427	-0.026	0.0984	0.1771	0.0478	-0.026
221	TRUE	Empty	V-type ATP synthase subunit A [Chlamydia trachomatis D/UW-3/CX]	NP_219813.1		65 kDa	TRUE	< 0.0001		unknown	0.011	-0.0272	0.022	-0.1409	-0.0424	-0.0261
222	TRUE	Empty	hypothetical protein CT_529 [Chlamydia trachomatis D/UW-3/CX]	NP_220044.1		31 kDa	TRUE	0.00093		unknown	0.0671	-0.0319	-0.0189	-0.1212	0.0314	-0.0265
223	TRUE	Empty	thioredoxin domain-containing protein [Chlamydia trachomatis D/UW-3/CX]	NP_219864.1		80 kDa	TRUE	< 0.0001		unknown	0.0781	-0.0448	0.0089	-0.0962	0.0568	-0.0268
224	TRUE	Empty	metal transport ATPase [Chlamydia trachomatis D/UW-3/CX]	NP_220246.1		71 kDa	TRUE	< 0.0001		unknown	0.0581	-0.0353	0.0058	-0.1566	0.0195	-0.0271
225	TRUE	Empty	30S ribosomal protein S14 [Chlamydia trachomatis D/UW-3/CX]	NP_220306.1		12 kDa	TRUE	< 0.0001		unknown	0.1002	-0.0667	-0.0037	-0.1247	0.0053	-0.0271
226	TRUE	Empty	chromosomal replication initiator protein DnaA [Chlamydia trachomatis D/UW-3/CX]	NP_219755.1		52 kDa	TRUE	< 0.0001		unknown	-0.043	0.0029	0.0054	-0.1383	0.0792	-0.0284
227	TRUE	Empty	glutamate-1-semialdehyde-2,1-aminomutase [Chlamydia trachomatis D/UW-3/CX]	NP_219714.1		46 kDa		0.0034		unknown	-0.001	-0.0376	0.1311	-0.0788	-0.0601	-0.0287
228	TRUE	Empty	hypothetical protein CT_768 [Chlamydia trachomatis D/UW-3/CX]	NP_220287.1		64 kDa	TRUE	< 0.0001		unknown	0.0365	-0.034	0.0029	-0.0943	-0.0521	-0.0289
229	TRUE	Empty	DNA polymerase III subunit epsilon [Chlamydia trachomatis D/UW-3/CX]	NP_220051.1		29 kDa	TRUE	< 0.0001		unknown	-0.0038	-0.047	0.0778	-0.1267	-0.1044	-0.029
230	TRUE	Empty	serine--tRNA ligase [Chlamydia trachomatis D/UW-3/CX]	NP_220248.1		48 kDa	TRUE	< 0.0001		unknown	0.055	-0.0271	-0.02	-0.1207	-0.0399	-0.0293
231	TRUE	Empty	30S ribosomal protein S15 [Chlamydia trachomatis D/UW-3/CX]	NP_220364.1		10 kDa	TRUE	< 0.0001		unknown	-0.0171	-0.0165	0.0276	-0.144	-0.091	-0.0294
232	TRUE	Empty	ATP-dependent Clp protease proteolytic subunit [Chlamydia trachomatis D/UW-3/CX]	NP_220225.1		22 kDa		0.00045		unknown	0.0026	-0.0261	0.0607	-0.0504	-0.0199	-0.0297
233	TRUE	Empty	succinyl-CoA ligase subunit beta [Chlamydia trachomatis D/UW-3/CX]	NP_220342.1		42 kDa	TRUE	< 0.0001		unknown	-0.0109	-0.0021	0.0142	-0.0544	0.0858	-0.0304
234	TRUE	Empty	CBS domain-containing protein [Chlamydia trachomatis D/UW-3/CX]	NP_219935.1		42 kDa		0.011		unknown	0.1325	-0.0071	-0.0676	-0.1542	-0.0613	-0.0307
235	TRUE	Empty	7-dimethyl-8-ribityllumazine synthase [Chlamydia trachomatis D/UW-3/CX]	NP_220251.1		16 kDa	TRUE	< 0.0001		unknown	0.0373	0.0235	-0.1222	-0.1538	0.0112	-0.0309
236	TRUE	Empty	type III secretion system protein YscJ [Chlamydia trachomatis D/UW-3/CX]	NP_220074.1		36 kDa		< 0.0001		unknown	0.0383	-0.0311	-0.0003	-0.0425	-0.022	-0.0311
237	TRUE	Empty	cytochrome oxidase subunit II [Chlamydia trachomatis D/UW-3/CX]	NP_219516.1		40 kDa		0.00033		unknown	-0.0765	0.0508	0.0351	0.0773	0.092	-0.032
238	TRUE	Empty	cytosol aminopeptidase [Chlamydia trachomatis D/UW-3/CX]	NP_219548.1		54 kDa	TRUE	< 0.0001		unknown	0.0293	-0.0308	0.0238	-0.1348	0.0222	-0.0333
239	TRUE	Empty	exodeoxyribonuclease V subunit alpha [Chlamydia trachomatis D/UW-3/CX]	NP_219535.1		84 kDa	TRUE	0.029		unknown	-0.0737	0.0012	0.127	-0.0271	0.0475	-0.0345
240	TRUE	Empty	leucine dehydrogenase [Chlamydia trachomatis D/UW-3/CX]	NP_220292.1		37 kDa	TRUE	< 0.0001		unknown	0.0308	-0.045	0.0143	-0.1126	-0.0387	-0.0347
241	TRUE	Empty	aspartyl/glutamyl-tRNA(Asn/Gln) amidotransferase subunit B [Chlamydia trachomatis D/UW-3/CX]	NP_219506.1		55 kDa	TRUE	< 0.0001		unknown	-0.0426	0.0125	0.0415	-0.1052	-0.0544	-0.0354
242	TRUE	Empty	hypothetical protein CT_147 [Chlamydia trachomatis D/UW-3/CX]	NP_219650.1		162 kDa	TRUE	< 0.0001		unknown	0.0031	-0.0179	0.0219	-0.1221	-0.0172	-0.0366
243	TRUE	Empty	50S ribosomal protein L28 [Chlamydia trachomatis D/UW-3/CX]	NP_219589.1		10 kDa	TRUE	0.00045		unknown	0.115	-0.0317	-0.0773	-0.2263	-0.1474	-0.0371
244	TRUE	Empty	phosphoglycerate kinase [Chlamydia trachomatis D/UW-3/CX]	NP_220212.1		43 kDa	TRUE	< 0.0001		unknown	0.0313	-0.0612	0.0279	-0.1835	-0.0342	-0.0379
245	TRUE	Empty	hypothetical protein CT_446 [Chlamydia trachomatis D/UW-3/CX]	NP_219959.1		21 kDa		0.078		unknown	0.085	-0.1679	0.0245	-0.2512	-0.1223	-0.038
246	TRUE	Empty	DNA polymerase III subunit gamma and tau [Chlamydia trachomatis D/UW-3/CX]	NP_219841.1		52 kDa	TRUE	0.0056		unknown	0.0235	-0.0554	0.067	-0.1552	-0.0608	-0.0382
247	TRUE	Empty	hypothetical protein CT_049 [Chlamydia trachomatis D/UW-3/CX]	NP_219552.1		51 kDa		0.0076		unknown	-0.0966	0.0215	0.0762	-0.1488	-0.1005	-0.0382
248	TRUE	Empty	50S ribosomal protein L21 [Chlamydia trachomatis D/UW-3/CX]	NP_219930.1		12 kDa	TRUE	< 0.0001		unknown	0.0745	-0.0282	-0.0337	-0.1786	-0.0251	-0.0383
249	TRUE	Empty	porphobilinogen deaminase [Chlamydia trachomatis D/UW-3/CX]	NP_219804.1		27 kDa	TRUE	0.33		unknown	-0.0438	0.0657	-0.0394	0.0399	0.1284	-0.0393
250	TRUE	Empty	hypothetical protein CT_805 [Chlamydia trachomatis D/UW-3/CX]	NP_220325.1		52 kDa		0.094		unknown	0.0282	0.0356	-0.071	-0.1842	-0.044	-0.0395
251	TRUE	Empty	ribonuclease III [Chlamydia trachomatis D/UW-3/CX]	NP_219802.1		26 kDa		0.00086		unknown	0.1119	-0.0382	-0.0447	-0.2772	-0.088	-0.0404
252	TRUE	Empty	hypothetical protein CT_388 [Chlamydia trachomatis D/UW-3/CX]	NP_219898.3		13 kDa	TRUE	0.05		unknown	-0.076	0.0368	0.0204	-0.1788	-0.0663	-0.0413
253	TRUE	Empty	peptide chain release factor 2 [Chlamydia trachomatis D/UW-3/CX]	NP_219972.1		43 kDa	TRUE	0.0034		unknown	-0.0502	0.0296	0.0885	-0.0282	0.0758	-0.0415
254	TRUE	Empty	hypothetical protein CT_102 [Chlamydia trachomatis D/UW-3/CX]	NP_219605.1		17 kDa	TRUE	0.0074		unknown	0.0284	0.018	-0.0487	-0.221	-0.0829	-0.0422
255	TRUE	Empty	RNA polymerase sigma factor SigA [Chlamydia trachomatis D/UW-3/CX]	NP_220132.1		66 kDa	TRUE	< 0.0001		unknown	0.0787	-0.0357	-0.022	-0.2081	-0.0561	-0.0423
256	TRUE	Empty	geranylgeranyl pyrophosphate synthase [Chlamydia trachomatis D/UW-3/CX]	NP_220145.1		33 kDa		< 0.0001		unknown	0.053	-0.0121	-0.0654	-0.1234	-0.0746	-0.0424
257	TRUE	Empty	SWF/SNF family helicase [Chlamydia trachomatis D/UW-3/CX]	NP_220227.1		133 kDa	TRUE	< 0.0001		unknown	0.0266	-0.0281	0.0063	-0.1644	-0.0524	-0.0426
258	TRUE	Empty	UDP-N-acetylmuramoyl-L-alanyl-D-glutamate--2,6-diaminopimelate ligase [Chlamydia trachomatis D/UW-3/CX]	NP_219774.1		53 kDa	TRUE	< 0.0001		unknown	-0.0073	-0.0113	0.0302	-0.1168	-0.1033	-0.043
259	TRUE	Empty	non-canonical purine NTP pyrophosphatase [Chlamydia trachomatis D/UW-3/CX]	NP_220122.1		23 kDa		0.00059		unknown	0.0519	0.0247	-0.0727	-0.0894	0.0095	-0.043
260	TRUE	Empty	ATP-dependent zinc metalloprotease FtsH [Chlamydia trachomatis D/UW-3/CX]	NP_220362.1		102 kDa	TRUE	< 0.0001		unknown	0.0182	-0.0245	0.0128	-0.1205	-0.0368	-0.0431
261	TRUE	Empty	tryptophan--tRNA ligase [Chlamydia trachomatis D/UW-3/CX]	NP_220100.1		39 kDa	TRUE	0.0027		unknown	0.0045	-0.016	0.005	-0.0057	0.0443	-0.0433
262	TRUE	Empty	glutamyl-tRNA(Gln) amidotransferase subunit A [Chlamydia trachomatis D/UW-3/CX]	NP_219505.1		54 kDa	TRUE	< 0.0001		unknown	0.0039	-0.0331	0.036	-0.1255	0.0103	-0.0433
263	TRUE	Empty	insulinase family protease III [Chlamydia trachomatis D/UW-3/CX]	NP_220326.1		108 kDa	TRUE	< 0.0001		unknown	0.0426	-0.0143	-0.0127	-0.1762	-0.1095	-0.0443
264	TRUE	Empty	elongation factor Tu [Chlamydia trachomatis D/UW-3/CX]	NP_219827.1		43 kDa	TRUE	< 0.0001		unknown	0.0073	-0.0326	0.0139	-0.0426	0.0498	-0.0445
265	TRUE	Empty	membrane protein insertase [Chlamydia trachomatis D/UW-3/CX]	NP_219756.1		88 kDa	TRUE	< 0.0001		unknown	-0.0011	0.0073	-0.0053	-0.1085	-0.0388	-0.045
266	TRUE	Empty	hypothetical protein CT_691 [Chlamydia trachomatis D/UW-3/CX]	NP_220210.1		25 kDa		< 0.0001		unknown	0.0056	-0.0196	0.0153	-0.1665	-0.0269	-0.0453
267	TRUE	Empty	aspartate--tRNA(Asp/Asn) ligase [Chlamydia trachomatis D/UW-3/CX]	NP_220057.1		66 kDa	TRUE	< 0.0001		unknown	0.0051	-0.0487	0.0516	-0.1025	-0.0516	-0.0455
268	TRUE	Empty	endonuclease IV [Chlamydia trachomatis D/UW-3/CX]	NP_220142.1		32 kDa		0.00042		unknown	-0.0093	0.0643	-0.0356	-0.1516	-0.0109	-0.0455
269	TRUE	Empty	hypothetical protein CT_355 [Chlamydia trachomatis D/UW-3/CX]	NP_219863.1		40 kDa		0.015		unknown	-0.0579	0.0067	0.0402	-0.0964	-0.0369	-0.0458
270	TRUE	Empty	poly A polymerase [Chlamydia trachomatis D/UW-3/CX]	NP_219920.1		49 kDa	TRUE	< 0.0001		unknown	0.0429	-0.0357	-0.0097	-0.1339	-0.0605	-0.0461
271	TRUE	Empty	DNA polymerase III subunit epsilon [Chlamydia trachomatis D/UW-3/CX]	NP_219766.1		27 kDa		0.0015		unknown	-0.0695	-0.0037	0.0417	-0.1092	-0.0255	-0.0462
272	TRUE	Empty	bifunctional GTP cyclohydratase/ 3,4-dihydroxy-2-butanone 4-phosphate synthase [Chlamydia trachomatis D/UW-3/CX]	NP_220250.1		47 kDa	TRUE	0.074		unknown	-0.0877	-0.0484	0.2164	-0.0373	0.0324	-0.0462
273	TRUE	Empty	glycine cleavage system protein H [Chlamydia trachomatis D/UW-3/CX]	NP_219787.1		13 kDa		0.13		unknown	-0.2867	0.0415	0.3041	0.0789	-0.0515	-0.0466
274	TRUE	Empty	hypothetical protein CT_741 [Chlamydia trachomatis D/UW-3/CX]	NP_220260.1		13 kDa		< 0.0001		unknown	0.0444	-0.0073	-0.0326	-0.1147	-0.0297	-0.0466
275	TRUE	Empty	protein translocase subunit SecA [Chlamydia trachomatis D/UW-3/CX]	NP_220220.1		110 kDa	TRUE	< 0.0001		unknown	0.0412	-0.0126	-0.0269	-0.0922	-0.0349	-0.0474
276	TRUE	Empty	dehyroquinate synthase [Chlamydia trachomatis D/UW-3/CX]	NP_219878.1		41 kDa		0.0028		unknown	-0.0602	0.0463	0.0112	-0.0814	-0.0948	-0.0482
277	TRUE	Empty	zinc metalloprotease [Chlamydia trachomatis D/UW-3/CX]	NP_219575.1		69 kDa	TRUE	< 0.0001		unknown	0.0188	-0.0066	-0.0143	-0.1334	-0.0744	-0.0483
278	TRUE	Empty	hypothetical protein CT_695 [Chlamydia trachomatis D/UW-3/CX]	NP_220214.1		44 kDa	TRUE	0.00061		unknown	-0.0449	0.0078	0.0402	-0.0887	0.0033	-0.0486
279	TRUE	Empty	hydrolase [Chlamydia trachomatis D/UW-3/CX]	NP_219652.1		35 kDa		0.092		unknown	-0.1256	-0.0146	0.4367	0.0157	0.1942	-0.0494
280	TRUE	Empty	peptidoglycan-associated lipoprotein [Chlamydia trachomatis D/UW-3/CX]	NP_220116.1		22 kDa	TRUE	0.00021		unknown	0.0303	-0.0529	0.0348	-0.1294	-0.0893	-0.0503
281	TRUE	Empty	hypothetical protein CT_043 [Chlamydia trachomatis D/UW-3/CX]	NP_219546.1		18 kDa		< 0.0001		unknown	0.0322	-0.0282	-0.0055	-0.0712	0.0605	-0.0504
282	TRUE	Empty	phosphomannomutase [Chlamydia trachomatis D/UW-3/CX]	NP_219800.1		67 kDa	TRUE	< 0.0001		unknown	0.0283	-0.0536	0.0459	-0.1363	-0.0791	-0.0512
283	TRUE	Empty	GTPase [Chlamydia trachomatis D/UW-3/CX]	NP_219595.1		40 kDa	TRUE	< 0.0001		unknown	-0.0326	-0.0425	0.1271	0.0392	0.1063	-0.0518
284	TRUE	Empty	isoleucine--tRNA ligase [Chlamydia trachomatis D/UW-3/CX]	NP_219521.1		119 kDa	TRUE	< 0.0001		unknown	-0.0472	-0.0386	0.128	-0.0851	0.0393	-0.052
285	TRUE	Empty	elongation factor EF-4 [Chlamydia trachomatis D/UW-3/CX]	NP_219567.1		67 kDa	TRUE	< 0.0001		unknown	-0.0515	0.009	0.067	-0.1083	-0.0266	-0.0522
286	TRUE	Empty	V-type ATP synthase subunit D [Chlamydia trachomatis D/UW-3/CX]	NP_219811.1		23 kDa		< 0.0001		unknown	-0.0261	-0.0194	0.1317	-0.0631	-0.0021	-0.0523
287	TRUE	Empty	30S ribosomal protein S7 [Chlamydia trachomatis D/UW-3/CX]	NP_219950.1		18 kDa		0.00013		unknown	0.0756	-0.0303	-0.0321	-0.16	-0.0743	-0.0525
288	TRUE	Empty	30S ribosomal protein S4 [Chlamydia trachomatis D/UW-3/CX]	NP_220143.1		24 kDa	TRUE	< 0.0001		unknown	0.0652	-0.0029	-0.0605	-0.1949	-0.1078	-0.0528
289	TRUE	Empty	UDP-N-acetylglucosamine--N-acetylmuramyl-(pentapeptide) pyrophosphoryl-undecaprenol N-acetylglucosamine transferase [Chlamydia trachomatis D/UW-3/CX]	NP_220280.1		38 kDa		0.015		unknown	-0.0428	0.0934	0.0067	0.0238	0.0712	-0.0535
290	TRUE	Empty	leucine--tRNA ligase [Chlamydia trachomatis D/UW-3/CX]	NP_219713.1		93 kDa	TRUE	< 0.0001		unknown	-0.0265	0.0002	0.0294	-0.094	-0.1058	-0.054
291	TRUE	Empty	diaminopimelate epimerase [Chlamydia trachomatis D/UW-3/CX]	NP_219942.1		31 kDa	TRUE	0.78		unknown	-0.2166	0.1327	0.0503	0.0196	-0.0648	-0.054
292	TRUE	Empty	protein translocase SecA [Chlamydia trachomatis D/UW-3/CX]	NP_219644.1		17 kDa	TRUE	< 0.0001		unknown	0.0278	0.0165	-0.0373	-0.0375	-0.0245	-0.0541
293	TRUE	Empty	1,6-fructose biphosphate aldolase [Chlamydia trachomatis D/UW-3/CX]	NP_219719.1		38 kDa		< 0.0001		unknown	0.0566	-0.0345	-0.0252	-0.2203	-0.084	-0.055
294	TRUE	Empty	acetyl-coenzyme A carboxylase carboxyl transferase subunit alpha [Chlamydia trachomatis D/UW-3/CX]	NP_219770.1		36 kDa	TRUE	< 0.0001		unknown	-0.0292	0.0078	0.071	-0.0752	-0.0921	-0.0552
295	TRUE	Empty	glucose-6-phosphate 1-dehydrogenase [Chlamydia trachomatis D/UW-3/CX]	NP_219689.3		51 kDa	TRUE	< 0.0001		unknown	-0.0039	-0.0112	0.0178	-0.0909	-0.0476	-0.0552
296	TRUE	Empty	30S ribosomal protein S9 [Chlamydia trachomatis D/UW-3/CX]	NP_219629.1		15 kDa	TRUE	< 0.0001		unknown	0.0554	0.0008	-0.0442	-0.0723	-0.0189	-0.0553
297	TRUE	Empty	histone-like protein [Chlamydia trachomatis D/UW-3/CX]	NP_220262.1		14 kDa	TRUE	0.013		unknown	-0.0654	-0.054	0.1558	-0.2006	-0.1487	-0.0553
298	TRUE	Empty	hypothetical protein CT_611 [Chlamydia trachomatis D/UW-3/CX]	NP_220128.1		27 kDa	TRUE	0.3		unknown	0.0246	-0.0051	-0.0319	-0.1272	0.0101	-0.0557
299	TRUE	Empty	hypothetical protein CT_051 [Chlamydia trachomatis D/UW-3/CX]	NP_219554.1		56 kDa		< 0.0001		unknown	0.0259	-0.056	0.0321	-0.1035	0.0902	-0.0558
300	TRUE	Empty	fructose-6-phosphate phosphotransferase [Chlamydia trachomatis D/UW-3/CX]	NP_219711.1		61 kDa		< 0.0001		unknown	-0.0144	0.0233	-0.0035	-0.1935	-0.0407	-0.0567
301	TRUE	Empty	DNA translocase FtsK [Chlamydia trachomatis D/UW-3/CX]	NP_220258.1		88 kDa	TRUE	0.00026		unknown	0.0074	-0.0126	-0.0023	-0.1298	0.0184	-0.057
302	TRUE	Empty	hypothetical protein CT_229 [Chlamydia trachomatis D/UW-3/CX]	NP_219734.1		23 kDa	TRUE	0.018		unknown	-0.056	-0.027	0.1222	-0.0838	-0.1143	-0.0571
303	TRUE	Empty	poly A polymerase [Chlamydia trachomatis D/UW-3/CX]	NP_220223.1		47 kDa	TRUE	< 0.0001		unknown	-0.0349	0.0124	0.0236	-0.1388	-0.0922	-0.0572
304	TRUE	Empty	50S ribosomal protein L22 [Chlamydia trachomatis D/UW-3/CX]	NP_220038.1		12 kDa	TRUE	< 0.0001		unknown	0.0339	-0.0082	-0.023	-0.1138	-0.108	-0.0576
305	TRUE	Empty	zinc metalloprotease [Chlamydia trachomatis D/UW-3/CX]	NP_220345.1		109 kDa	TRUE	< 0.0001		unknown	0.0148	-0.0169	0.0065	-0.1464	-0.0812	-0.0585
306	TRUE	Empty	NADH-quinone reductase subunit C [Chlamydia trachomatis D/UW-3/CX]	NP_219784.1		34 kDa		< 0.0001		unknown	-0.0027	-0.0415	0.0363	-0.18	-0.0609	-0.0588
307	TRUE	Empty	chromosome partitioning protein ParB [Chlamydia trachomatis D/UW-3/CX]	NP_220207.1		32 kDa	TRUE	< 0.0001		unknown	-0.0521	-0.0217	0.1048	-0.0542	-0.0179	-0.0595
308	TRUE	Empty	hypothetical protein [Chlamydia trachomatis D-LC]	YP_005811048.1		30 kDa	TRUE	0.04		unknown	0.3306	-0.1115	-0.0034	-0.2723	-0.0792	-0.0596
309	TRUE	Empty	peptide deformylase [Chlamydia trachomatis D/UW-3/CX]	NP_219861.1		21 kDa		< 0.0001		unknown	-0.0618	0.0304	0.0279	-0.0077	-0.0501	-0.0596
310	TRUE	Empty	30S ribosomal protein S13 [Chlamydia trachomatis D/UW-3/CX]	NP_220024.1		14 kDa	TRUE	< 0.0001		unknown	0.0557	-0.0194	-0.0196	-0.1845	-0.1091	-0.0597
311	TRUE	Empty	outer membrane protein [Chlamydia trachomatis D/UW-3/CX]	NP_219880.1		30 kDa		< 0.0001		unknown	0.0198	-0.0621	0.0392	-0.2401	-0.2038	-0.0601
312	TRUE	Empty	guanylate kinase [Chlamydia trachomatis D/UW-3/CX]	NP_219532.1		23 kDa	TRUE	0.0071		unknown	0.0288	-0.1323	0.1296	0.0031	0.143	-0.0601
313	TRUE	Empty	DNA-binding protein HU [Chlamydia trachomatis D/UW-3/CX]	NP_219772.1		11 kDa	TRUE	< 0.0001		unknown	-0.0149	-0.0045	0.0206	-0.1498	-0.0583	-0.0602
314	TRUE	Empty	ferrochetalase [Chlamydia trachomatis D/UW-3/CX]	NP_219999.1		36 kDa		0.0068		unknown	-0.0512	-0.0603	0.1921	0.0694	0.2128	-0.0603
315	TRUE	Empty	glycogen phosphorylase [Chlamydia trachomatis D/UW-3/CX]	NP_219753.1		93 kDa	TRUE	< 0.0001		unknown	-0.0534	-0.0165	0.0837	-0.1678	-0.0549	-0.0603
316	TRUE	Empty	hypothetical protein CT_503 [Chlamydia trachomatis D/UW-3/CX]	NP_220018.1		22 kDa	TRUE	0.022		unknown	-0.0331	-0.0572	0.0727	-0.0174	0.0271	-0.0603
317	TRUE	Empty	SpoU family rRNA methylase [Chlamydia trachomatis D/UW-3/CX]	NP_219913.1		30 kDa	TRUE	0.017		unknown	-0.0202	-0.0233	0.049	-0.121	-0.1417	-0.0608
318	TRUE	Empty	50S ribosomal protein L6 [Chlamydia trachomatis D/UW-3/CX]	NP_220029.1		20 kDa		< 0.0001		unknown	0.0883	0.0258	-0.1021	-0.173	-0.0852	-0.0611
319	TRUE	Empty	inclusion membrane protein A [Chlamydia trachomatis D/UW-3/CX]	NP_219622.1		30 kDa		0.047		unknown	0.0126	-0.0147	0.0143	-0.0822	0.0291	-0.0612
320	TRUE	Empty	iron-sulfur assembly protein SufC [Chlamydia trachomatis D/UW-3/CX]	NP_220204.1		28 kDa		0.005		unknown	-0.259	0.0015	0.1397	0.0912	0.1154	-0.0616
321	TRUE	Empty	signal recognition particle receptor FtsY [Chlamydia trachomatis D/UW-3/CX]	NP_220341.1		31 kDa	TRUE	0.044		unknown	-0.0511	0.1184	-0.1588	-0.0408	-0.06	-0.0621
322	TRUE	Empty	50S ribosomal protein L13 [Chlamydia trachomatis D/UW-3/CX]	NP_219628.1		17 kDa	TRUE	< 0.0001		unknown	0.0735	-0.0355	-0.0371	-0.1821	-0.1226	-0.0625
323	TRUE	Empty	acetyltransferase [Chlamydia trachomatis D/UW-3/CX]	NP_219971.1		19 kDa	TRUE	0.062		unknown	-0.0821	-0.0179	0.2644	-0.0718	-0.0129	-0.0637
324	TRUE	Empty	glycogen hydrolase [Chlamydia trachomatis D/UW-3/CX]	NP_219545.1		76 kDa	TRUE	< 0.0001		unknown	-0.0306	0.0283	-0.0033	-0.1073	-0.0369	-0.0637
325	TRUE	Empty	30S ribosomal protein S6 [Chlamydia trachomatis D/UW-3/CX]	NP_220321.1		13 kDa	TRUE	0.00032		unknown	0.0099	-0.0769	0.1021	-0.0553	0.0403	-0.0644
326	TRUE	Empty	outer membrane protein PmpF [Chlamydia trachomatis D/UW-3/CX]	NP_220392.1		112 kDa	TRUE	0.16		unknown	-0.0485	0.0114	0.007	-0.0896	-0.0114	-0.0649
327	TRUE	Empty	2,3-bisphosphoglycerate-dependent phosphoglycerate mutase [Chlamydia trachomatis D/UW-3/CX]	NP_220241.1		26 kDa		< 0.0001		unknown	0.0242	-0.0337	0.0141	-0.2019	-0.0476	-0.065
328	TRUE	Empty	50S ribosomal protein L4 [Chlamydia trachomatis D/UW-3/CX]	NP_220042.1		25 kDa		< 0.0001		unknown	0.0975	-0.0373	-0.0279	-0.1481	-0.1202	-0.0652
329	TRUE	Empty	30S ribosomal protein S11 [Chlamydia trachomatis D/UW-3/CX]	NP_220023.1		14 kDa	TRUE	0.0057		unknown	0.1397	-0.0908	-0.054	-0.1071	-0.061	-0.0657
330	TRUE	Empty	hypothetical protein CT_174 [Chlamydia trachomatis D/UW-3/CX]	NP_219678.1		17 kDa	TRUE	0.52		unknown	-0.0827	-0.0431	0.1918	0.0987	-0.0938	-0.0662
331	TRUE	Empty	enoyl-acyl-carrier protein reductase [Chlamydia trachomatis D/UW-3/CX]	NP_219607.1		32 kDa		< 0.0001		unknown	0.0442	-0.0349	-0.0042	-0.2261	-0.1066	-0.0666
332	TRUE	Empty	monooxygenase [Chlamydia trachomatis D/UW-3/CX]	NP_219651.1		58 kDa	TRUE	0.00041		unknown	0.0404	0.0263	-0.0675	-0.1646	-0.0928	-0.0669
333	TRUE	Empty	serine/threonine protein kinase [Chlamydia trachomatis D/UW-3/CX]	NP_219648.1		70 kDa		< 0.0001		unknown	-0.0791	-0.0049	0.1339	-0.0166	0.0085	-0.067
334	TRUE	Empty	hypothetical protein CT_875 [Chlamydia trachomatis D/UW-3/CX]	NP_219502.1		66 kDa	TRUE	< 0.0001		unknown	-0.0419	-0.0214	0.0565	-0.1531	-0.035	-0.0673
335	TRUE	Empty	holo [acyl-carrier protein] synthase [Chlamydia trachomatis D/UW-3/CX]	NP_219603.1		13 kDa	TRUE	0.022		unknown	-0.1096	-0.0674	0.5676	0.0845	0.339	-0.0675
336	TRUE	Empty	serine/threonine kinase [Chlamydia trachomatis D/UW-3/CX]	NP_220064.1		16 kDa		0.1		unknown	0.0421	-0.037	0.0223	-0.1558	-0.0367	-0.0684
337	TRUE	Empty	30S ribosomal protein S3 [Chlamydia trachomatis D/UW-3/CX]	NP_220037.1		24 kDa	TRUE	< 0.0001		unknown	0.0899	-0.0178	-0.0564	-0.1522	-0.1292	-0.07
338	TRUE	Empty	thioredoxin reductase [Chlamydia trachomatis D/UW-3/CX]	NP_219602.1		38 kDa	TRUE	< 0.0001		unknown	0.052	-0.067	0.0338	-0.1789	-0.0812	-0.07
339	TRUE	Empty	V-type ATP synthase subunit I [Chlamydia trachomatis D/UW-3/CX]	NP_219810.1		73 kDa	TRUE	0.0014		unknown	-0.0469	-0.0102	0.0669	0.0249	-0.0953	-0.0703
340	TRUE	Empty	hypothetical protein CT_621 [Chlamydia trachomatis D/UW-3/CX]	NP_220138.1		93 kDa	TRUE	< 0.0001		unknown	0.0103	-0.0327	0.042	-0.1079	-0.0235	-0.0712
341	TRUE	Empty	oxoisovalerate dehydrogenase subunits alpha/beta [Chlamydia trachomatis D/UW-3/CX]	NP_219847.1		74 kDa		< 0.0001		unknown	0.005	-0.1062	0.1206	-0.1028	-0.1711	-0.0723
342	TRUE	Empty	hypothetical protein CT_212 [Chlamydia trachomatis D/UW-3/CX]	NP_219716.1		17 kDa	TRUE	0.0068		unknown	0.0193	-0.0104	-0.0158	-0.0309	0.0123	-0.0726
343	TRUE	Empty	hypothetical protein CT_733 [Chlamydia trachomatis D/UW-3/CX]	NP_220252.1		50 kDa	TRUE	< 0.0001		unknown	0.041	-0.0004	-0.0477	-0.1611	-0.112	-0.0726
344	TRUE	Empty	aspartokinase [Chlamydia trachomatis D/UW-3/CX]	NP_219871.1		48 kDa	TRUE	0.053		unknown	-0.0056	-0.0622	0.2203	-0.0488	-0.1081	-0.073
345	TRUE	Empty	muramidase [Chlamydia trachomatis D/UW-3/CX]	NP_220278.1		27 kDa	TRUE	< 0.0001		unknown	-0.0089	-0.0359	0.0447	-0.1874	-0.0524	-0.0735
346	TRUE	Empty	bifunctional methylenetetrahydrofolate dehydrogenase/methenyltetrahydrofolate cyclohydrolase [Chlamydia trachomatis D/UW-3/CX]	NP_219581.1		31 kDa		0.00028		unknown	-0.0104	0.0821	-0.0263	-0.1303	-0.0626	-0.0735
347	TRUE	Empty	4-hydroxy-3-methylbut-2-enyl diphosphate reductase [Chlamydia trachomatis D/UW-3/CX]	NP_220381.1		34 kDa	TRUE	< 0.0001		unknown	0.0708	-0.0403	-0.0303	-0.1894	-0.1546	-0.0744
348	TRUE	Empty	hypothetical protein CT_538 [Chlamydia trachomatis D/UW-3/CX]	NP_220053.1		27 kDa	TRUE	< 0.0001		unknown	0.1067	-0.0215	-0.0613	-0.1711	-0.08	-0.0746
349	TRUE	Empty	hypothetical protein CT_223 [Chlamydia trachomatis D/UW-3/CX]	NP_219728.1		29 kDa	TRUE	< 0.0001		unknown	0.1035	-0.0355	-0.0621	-0.2623	-0.1121	-0.0755
350	TRUE	Empty	metal dependent hydrolase [Chlamydia trachomatis D/UW-3/CX]	NP_219896.1		33 kDa	TRUE	0.056		unknown	-0.1174	-0.0688	0.1338	-0.0634	0.0539	-0.0756
351	TRUE	Empty	LL-diaminopimelate aminotransferase [Chlamydia trachomatis D/UW-3/CX]	NP_219900.1		44 kDa	TRUE	0.0013		unknown	-0.0333	-0.081	0.158	-0.0557	0.0526	-0.0759
352	TRUE	Empty	30S ribosomal protein S10 [Chlamydia trachomatis D/UW-3/CX]	NP_219948.1		12 kDa		< 0.0001		unknown	0.0954	-0.0367	-0.0312	-0.1537	-0.0837	-0.0762
353	TRUE	Empty	two component regulatory system sensor histidine kinase [Chlamydia trachomatis D/UW-3/CX]	NP_219980.1		40 kDa	TRUE	0.0004		unknown	-0.0711	0.0789	0.0399	-0.0331	-0.0261	-0.0763
354	TRUE	Empty	proline--tRNA ligase [Chlamydia trachomatis D/UW-3/CX]	NP_219903.1		66 kDa	TRUE	< 0.0001		unknown	-0.0255	-0.052	0.0711	-0.19	0.0111	-0.0768
355	TRUE	Empty	GTPase HflX [Chlamydia trachomatis D/UW-3/CX]	NP_219888.1		51 kDa	TRUE	< 0.0001		unknown	-0.0075	-0.007	0.0155	-0.1406	-0.0641	-0.0773
356	TRUE	Empty	DNA-directed RNA polymerase subunit alpha [Chlamydia trachomatis D/UW-3/CX]	NP_220022.1		42 kDa	TRUE	< 0.0001		unknown	-0.0075	-0.0135	0.0101	-0.0722	-0.0302	-0.0773
357	TRUE	Empty	hypothetical protein CT_309 [Chlamydia trachomatis D/UW-3/CX]	NP_219814.1		32 kDa	TRUE	0.17		unknown	-0.0957	-0.0922	0.3873	-0.0017	0.0304	-0.0777
358	TRUE	Empty	transketolase [Chlamydia trachomatis D/UW-3/CX]	NP_220269.1		73 kDa	TRUE	< 0.0001		unknown	0.0259	-0.0416	0.029	-0.1681	-0.0458	-0.0787
359	TRUE	Empty	heat-inducible transcription repressor HrcA [Chlamydia trachomatis D/UW-3/CX]	NP_219904.1		45 kDa		0.00042		unknown	0.0083	-0.0642	0.0452	-0.1513	-0.1536	-0.0787
360	TRUE	Empty	DNA gyrase subunit A [Chlamydia trachomatis D/UW-3/CX]	NP_219693.1		94 kDa	TRUE	< 0.0001		unknown	0.0618	-0.0502	-0.0178	-0.1106	-0.0624	-0.0816
361	TRUE	Empty	transcription termination factor [Chlamydia trachomatis D/UW-3/CX]	NP_220005.1		52 kDa		< 0.0001		unknown	0.0384	-0.0536	0.0224	-0.1666	-0.087	-0.082
362	TRUE	Empty	PTS system transporter subunit IIA [Chlamydia trachomatis D/UW-3/CX]	NP_219795.1		26 kDa	TRUE	0.052		unknown	0.0728	0.0057	-0.128	-0.1414	-0.0814	-0.0825
363	TRUE	Empty	hypothetical protein CT_623 [Chlamydia trachomatis D/UW-3/CX]	NP_220140.1		48 kDa		< 0.0001		unknown	0.0116	-0.0032	0.0077	-0.2165	-0.0933	-0.0826
364	TRUE	Empty	transcription termination/antitermination protein NusG [Chlamydia trachomatis D/UW-3/CX]	NP_219825.1		21 kDa	TRUE	< 0.0001		unknown	0.006	-0.0076	0.0053	-0.0511	-0.0225	-0.083
365	TRUE	Empty	hypothetical protein CT_041 [Chlamydia trachomatis D/UW-3/CX]	NP_219544.1		30 kDa	TRUE	< 0.0001		unknown	0.0954	-0.0692	-0.0051	-0.1279	-0.0852	-0.083
366	TRUE	Empty	methionine--tRNA ligase [Chlamydia trachomatis D/UW-3/CX]	NP_219534.1		63 kDa	TRUE	< 0.0001		unknown	0.0224	-0.0159	-0.0067	-0.1382	-0.1083	-0.0834
367	TRUE	Empty	hypothetical protein CT_619 [Chlamydia trachomatis D/UW-3/CX]	NP_220136.1		97 kDa	TRUE	< 0.0001		unknown	-0.1552	-0.0738	0.1478	-0.0247	0.1721	-0.0841
368	TRUE	Empty	outer membrane protein PmpH [Chlamydia trachomatis D/UW-3/CX]	NP_220394.1		108 kDa	TRUE	< 0.0001		unknown	0.031	-0.0335	0.0022	-0.169	-0.0478	-0.0844
369	TRUE	Empty	3-oxoacyl-ACP synthase [Chlamydia trachomatis D/UW-3/CX]	NP_220289.1		45 kDa	TRUE	< 0.0001		unknown	0.0212	-0.0709	0.0653	-0.1665	-0.0987	-0.0845
370	TRUE	Empty	pyruvate kinase [Chlamydia trachomatis D/UW-3/CX]	NP_219839.1		54 kDa	TRUE	< 0.0001		unknown	-0.0253	0.0111	0.0109	-0.1456	-0.0644	-0.0847
371	TRUE	Empty	hypothetical protein CT_387 [Chlamydia trachomatis D/UW-3/CX]	NP_219897.1		77 kDa	TRUE	< 0.0001		unknown	0.0517	-0.0824	0.0466	-0.1097	-0.0431	-0.0849
372	TRUE	Empty	hypothetical protein CT_425 [Chlamydia trachomatis D/UW-3/CX]	NP_219937.1		70 kDa		< 0.0001		unknown	0.045	-0.0309	-0.0186	-0.1571	-0.1189	-0.0851
373	TRUE	Empty	translation initiation factor IF-2 [Chlamydia trachomatis D/UW-3/CX]	NP_219599.1		97 kDa	TRUE	< 0.0001		unknown	0.0284	-0.0102	-0.0017	-0.1671	-0.0871	-0.0856
374	TRUE	Empty	hypothetical protein CT_712 [Chlamydia trachomatis D/UW-3/CX]	NP_220231.1		44 kDa	TRUE	0.0018		unknown	-0.083	-0.1172	0.2578	-0.0471	0.0703	-0.0863
375	TRUE	Empty	D-alanine/glycine permease [Chlamydia trachomatis D/UW-3/CX]	NP_220254.1		48 kDa		0.014		unknown	-0.0741	-0.0022	0.0858	-0.0225	0.0794	-0.0865
376	TRUE	Empty	DNA-directed RNA polymerase subunit beta [Chlamydia trachomatis D/UW-3/CX]	NP_219820.1		140 kDa	TRUE	< 0.0001		unknown	0.0247	-0.0315	0.0112	-0.1615	-0.072	-0.0872
377	TRUE	Empty	50S ribosomal protein L3 [Chlamydia trachomatis D/UW-3/CX]	NP_220043.1		24 kDa	TRUE	0.0001		unknown	-0.0203	-0.0267	0.0289	-0.2345	-0.1026	-0.0882
378	TRUE	Empty	GTPase Der [Chlamydia trachomatis D/UW-3/CX]	NP_220222.1		56 kDa	TRUE	< 0.0001		unknown	-0.0034	-0.0493	0.089	-0.158	-0.087	-0.0884
379	TRUE	Empty	outer membrane protein PmpC [Chlamydia trachomatis D/UW-3/CX]	NP_219924.1		187 kDa	TRUE	< 0.0001		unknown	0.0141	-0.0149	0.0062	-0.094	0.0243	-0.0885
380	TRUE	Empty	pyruvate dehydrogenase subunit alpha [Chlamydia trachomatis D/UW-3/CX]	NP_219750.1		37 kDa		0.00088		unknown	0.0016	0.0161	-0.0072	-0.0797	-0.0022	-0.0889
381	TRUE	Empty	type III secretion system ATPase [Chlamydia trachomatis D/UW-3/CX]	NP_220188.1		48 kDa	TRUE	< 0.0001		unknown	-0.0045	-0.0408	0.0535	-0.0952	-0.029	-0.0889
382	TRUE	Empty	acetyl-coenzyme A carboxylase carboxyl transferase subunit beta [Chlamydia trachomatis D/UW-3/CX]	NP_219798.1		34 kDa		< 0.0001		unknown	-0.0635	-0.0387	0.0787	-0.1143	-0.0652	-0.0898
383	TRUE	Empty	hypothetical protein CT_683 [Chlamydia trachomatis D/UW-3/CX]	NP_220202.1		38 kDa	TRUE	0.027		unknown	-0.1116	0.0644	0.0326	-0.0711	-0.1578	-0.0903
384	TRUE	Empty	hypothetical protein CT_665 [Chlamydia trachomatis D/UW-3/CX]	NP_220184.1		9 kDa		0.00079		unknown	0.0279	-0.0222	-0.0161	-0.3341	-0.1442	-0.0921
385	TRUE	Empty	hypothetical protein CT_476 [Chlamydia trachomatis D/UW-3/CX]	NP_219989.1		36 kDa	TRUE	< 0.0001		unknown	0.0151	-0.0601	0.0576	-0.1575	-0.0604	-0.0927
386	TRUE	Empty	hypothetical protein CT_849 [Chlamydia trachomatis D/UW-3/CX]	NP_220370.1		18 kDa		0.029		unknown	-0.0293	-0.0335	0.2637	-0.1109	-0.0886	-0.0928
387	TRUE	Empty	hypothetical protein CT_283 [Chlamydia trachomatis D/UW-3/CX]	NP_219788.1		81 kDa	TRUE	0.0023		unknown	0.0093	-0.0174	0.0016	-0.1168	-0.035	-0.0929
388	TRUE	Empty	oligopeptide ABC transporter permease [Chlamydia trachomatis D/UW-3/CX]	NP_219992.1		56 kDa		0.0036		unknown	-0.0083	-0.0399	0.0517	-0.1157	-0.1096	-0.0932
389	TRUE	Empty	dihydrolipoamide succinyltransferase [Chlamydia trachomatis D/UW-3/CX]	NP_219910.1		42 kDa		0.00014		unknown	0.1187	-0.0809	-0.0009	-0.1366	-0.0323	-0.0932
390	TRUE	Empty	DO serine protease [Chlamydia trachomatis D/UW-3/CX]	NP_220344.1		53 kDa	TRUE	< 0.0001		unknown	0.0424	-0.0773	0.0353	-0.1364	-0.0709	-0.0932
391	TRUE	Empty	signal recognition particle GTPase [Chlamydia trachomatis D/UW-3/CX]	NP_219527.1		50 kDa	TRUE	< 0.0001		unknown	0.0181	-0.0696	0.033	-0.0921	-0.0693	-0.0935
392	TRUE	Empty	hypothetical protein CT_011 [Chlamydia trachomatis D/UW-3/CX]	NP_219513.1		48 kDa	TRUE	0.00011		unknown	-0.056	0.042	0.0234	-0.1366	-0.0676	-0.0942
393	TRUE	Empty	50S ribosomal protein L11 [Chlamydia trachomatis D/UW-3/CX]	NP_219824.1		15 kDa		< 0.0001		unknown	0.0809	-0.0426	-0.0419	-0.216	-0.094	-0.0943
394	TRUE	Empty	uridylate kinase [Chlamydia trachomatis D/UW-3/CX]	NP_220197.1		26 kDa	TRUE	< 0.0001		unknown	0.0589	-0.0262	-0.0449	-0.1774	-0.1227	-0.0949
395	TRUE	Empty	50S ribosomal protein L9 [Chlamydia trachomatis D/UW-3/CX]	NP_220323.1		18 kDa	TRUE	< 0.0001		unknown	0.0224	-0.0345	0.0433	-0.1115	-0.1302	-0.0949
396	TRUE	Empty	50S ribosomal protein L10 [Chlamydia trachomatis D/UW-3/CX]	NP_219822.1		19 kDa	TRUE	0.053		unknown	0.0331	-0.0501	0.0501	-0.1534	-0.0334	-0.095
397	TRUE	Empty	hypothetical protein CT_696 [Chlamydia trachomatis D/UW-3/CX]	NP_220215.1		46 kDa	TRUE	0.056		unknown	-0.0135	-0.0133	0.0883	-0.0397	-0.0268	-0.0952
398	TRUE	Empty	disulfide bond isomerase [Chlamydia trachomatis D/UW-3/CX]	NP_220302.1		40 kDa	TRUE	< 0.0001		unknown	0.0287	-0.0814	0.1612	-0.0635	-0.1499	-0.096
399	TRUE	Empty	6-phosphogluconolactonase [Chlamydia trachomatis D/UW-3/CX]	NP_219690.1		29 kDa		< 0.0001		unknown	0.0031	-0.0128	0.0313	-0.1185	-0.0465	-0.0961
400	TRUE	Empty	DNA gyrase subunit A [Chlamydia trachomatis D/UW-3/CX]	NP_220179.1		55 kDa	TRUE	0.016		unknown	-0.0875	-0.1511	0.1933	-0.1999	-0.0186	-0.0963
401	TRUE	Empty	hypothetical protein CT_577 [Chlamydia trachomatis D/UW-3/CX]	NP_220092.1		13 kDa		< 0.0001		unknown	0.0172	-0.0765	0.0282	-0.2142	0.0665	-0.0965
402	TRUE	Empty	trigger factor [Chlamydia trachomatis D/UW-3/CX]	NP_220226.1		50 kDa		< 0.0001		unknown	0.0068	-0.0211	0.0234	-0.0862	-0.0599	-0.0971
403	TRUE	Empty	DNA-directed RNA polymerase subunit beta' [Chlamydia trachomatis D/UW-3/CX]	NP_219819.1		155 kDa	TRUE	< 0.0001		unknown	0.0516	-0.0334	-0.0085	-0.1939	-0.1282	-0.0977
404	TRUE	Empty	Rne/Rng family ribonuclease [Chlamydia trachomatis D/UW-3/CX]	NP_220328.1		59 kDa	TRUE	< 0.0001		unknown	0.0298	-0.035	0.024	-0.125	-0.0701	-0.0979
405	TRUE	Empty	50S ribosomal protein L18 [Chlamydia trachomatis D/UW-3/CX]	NP_220028.1		13 kDa	TRUE	0.00022		unknown	0.0502	-0.0079	-0.0494	-0.1686	-0.0692	-0.0989
406	TRUE	Empty	metal dependent hydrolase [Chlamydia trachomatis D/UW-3/CX]	NP_220257.1		29 kDa		0.23		unknown	0.1272	-0.106	-0.0006	-0.1394	-0.0951	-0.0992
407	TRUE	Empty	biotin carboxylase [Chlamydia trachomatis D/UW-3/CX]	NP_219627.1		50 kDa	TRUE	< 0.0001		unknown	0.0212	-0.0768	0.0914	-0.1407	-0.1204	-0.0994
408	TRUE	Empty	metallophosphoesterase [Chlamydia trachomatis D/UW-3/CX]	NP_219974.1		37 kDa		0.00022		unknown	-0.0404	0.0218	0.2049	-0.1616	0.1049	-0.0995
409	TRUE	Empty	fumarate hydratase [Chlamydia trachomatis D/UW-3/CX]	NP_220377.1		50 kDa	TRUE	< 0.0001		unknown	-0.0348	-0.0296	0.0725	-0.1549	-0.0173	-0.0997
410	TRUE	Empty	D-amino acid dehydrogenase [Chlamydia trachomatis D/UW-3/CX]	NP_219884.1		38 kDa	TRUE	< 0.0001		unknown	-0.082	0.0032	0.1178	-0.1085	0.0116	-0.1
411	TRUE	Empty	oligopeptide ABC transporter ATPase [Chlamydia trachomatis D/UW-3/CX]	NP_220208.1		31 kDa		0.0012		unknown	-0.0074	-0.0004	0.0161	-0.1344	0.0244	-0.1001
412	TRUE	Empty	ATP-dependent Clp protease ATP-binding subunit ClpC [Chlamydia trachomatis D/UW-3/CX]	NP_219791.1		95 kDa	TRUE	< 0.0001		unknown	0.0537	-0.0406	-0.0249	-0.1679	-0.082	-0.1005
413	TRUE	Empty	50S ribosomal protein L1 [Chlamydia trachomatis D/UW-3/CX]	NP_219823.1		25 kDa	TRUE	< 0.0001		unknown	0.0819	-0.054	-0.0154	-0.1777	-0.078	-0.1006
414	TRUE	Empty	transcription antitermination factor [Chlamydia trachomatis D/UW-3/CX]	NP_219600.1		49 kDa	TRUE	< 0.0001		unknown	0.0078	-0.0553	0.0535	-0.1197	-0.0703	-0.1008
415	TRUE	Empty	arginine--tRNA ligase [Chlamydia trachomatis D/UW-3/CX]	NP_219967.1		63 kDa		< 0.0001		unknown	0.0526	-0.0555	0.0524	-0.1697	-0.0793	-0.101
416	TRUE	Empty	UDP-N-acetylmuramoylalanyl-D-glutamyl-2,6-diaminoligase [Chlamydia trachomatis D/UW-3/CX]	NP_220275.1		49 kDa	TRUE	0.0045		unknown	-0.1393	-0.0086	0.0609	-0.1171	-0.0658	-0.1016
417	TRUE	Empty	DNA repair protein RadA [Chlamydia trachomatis D/UW-3/CX]	NP_219803.1		50 kDa		< 0.0001		unknown	0.0712	-0.0762	-0.0147	-0.1364	-0.0783	-0.1026
418	TRUE	Empty	integral membrane protein [Chlamydia trachomatis D/UW-3/CX]	NP_220141.1		60 kDa	TRUE	0.12		unknown	-0.0026	-0.0858	0.0758	-0.0741	0.0215	-0.1031
419	TRUE	Empty	invasin repeat family phosphatase [Chlamydia trachomatis D/UW-3/CX]	NP_220117.1		22 kDa		< 0.0001		unknown	-0.026	-0.025	0.0646	-0.1235	-0.0263	-0.1034
420	TRUE	Empty	30S ribosomal protein S5 [Chlamydia trachomatis D/UW-3/CX]	NP_220027.1		18 kDa		< 0.0001		unknown	-0.0125	0.0243	-0.0141	-0.1533	-0.0976	-0.1034
421	TRUE	Empty	alanine--tRNA ligase [Chlamydia trachomatis D/UW-3/CX]	NP_220268.1		98 kDa	TRUE	< 0.0001		unknown	0.0266	-0.0159	-0.0137	-0.1555	-0.0898	-0.1043
422	TRUE	Empty	50S ribosomal protein L19 [Chlamydia trachomatis D/UW-3/CX]	NP_219530.1		13 kDa		< 0.0001		unknown	0.0353	-0.0531	0.0283	-0.1804	-0.1484	-0.1044
423	TRUE	Empty	metal ABC transporter ATP-binding protein [Chlamydia trachomatis D/UW-3/CX]	NP_219571.1		29 kDa	TRUE	0.0002		unknown	0.0421	-0.0972	0.0497	-0.1749	-0.0405	-0.1046
424	TRUE	Empty	elongation factor TS [Chlamydia trachomatis D/UW-3/CX]	NP_220198.1		31 kDa		< 0.0001		unknown	0.0716	-0.0328	-0.0199	-0.1281	-0.0319	-0.105
425	TRUE	Empty	hypothetical protein CT_288 [Chlamydia trachomatis D/UW-3/CX]	NP_219793.1		63 kDa		< 0.0001		unknown	-0.0199	0.0172	-0.005	-0.2535	-0.1222	-0.1063
426	TRUE	Empty	lysine--tRNA ligase [Chlamydia trachomatis D/UW-3/CX]	NP_220300.1		60 kDa		< 0.0001		unknown	0.0537	-0.0736	0.0252	-0.1652	-0.0699	-0.1085
427	TRUE	Empty	outer membrane protein porB [Chlamydia trachomatis D/UW-3/CX]	NP_220232.1		37 kDa		< 0.0001		unknown	-0.0492	0.0217	0.0291	-0.108	-0.1139	-0.1089
428	TRUE	Empty	peptidyl-prolyl cis-trans isomerase [Chlamydia trachomatis D/UW-3/CX]	NP_220056.1		27 kDa		< 0.0001		unknown	-0.0054	-0.0029	0.0136	-0.1663	-0.0536	-0.1089
429	TRUE	Empty	lipoate synthetase [Chlamydia trachomatis D/UW-3/CX]	NP_220073.1		35 kDa	TRUE	0.00023		unknown	-0.0114	-0.0066	0.0535	-0.1448	-0.1315	-0.1092
430	TRUE	Empty	DNA polymerase I [Chlamydia trachomatis D/UW-3/CX]	NP_220007.1		97 kDa		< 0.0001		unknown	-0.0005	-0.0463	0.0819	-0.0929	0.0006	-0.1094
431	TRUE	Empty	hypothetical protein CT_325 [Chlamydia trachomatis D/UW-3/CX]	NP_219830.1		17 kDa	TRUE	0.035		unknown	0.0066	0.1038	-0.1501	-0.2268	-0.2453	-0.1103
432	TRUE	Empty	disulfide bond chaperone [Chlamydia trachomatis D/UW-3/CX]	NP_219681.1		27 kDa	TRUE	0.056		unknown	-0.0842	-0.0875	0.1439	-0.0356	-0.1273	-0.111
433	TRUE	Empty	phenylalanine--tRNA ligase subunit alpha [Chlamydia trachomatis D/UW-3/CX]	NP_220357.1		39 kDa	TRUE	< 0.0001		unknown	-0.0072	-0.0727	0.0561	-0.0642	-0.0437	-0.1111
434	TRUE	Empty	chaperone protein ClpB [Chlamydia trachomatis D/UW-3/CX]	NP_219616.1		97 kDa	TRUE	< 0.0001		unknown	0.0141	-0.0563	0.038	-0.1878	-0.0836	-0.1125
435	TRUE	Empty	enolase [Chlamydia trachomatis D/UW-3/CX]	NP_220102.1		45 kDa	TRUE	< 0.0001		unknown	0.0135	-0.0079	-0.0007	-0.1573	-0.059	-0.1129
436	TRUE	Empty	50S ribosomal protein L25 [Chlamydia trachomatis D/UW-3/CX]	NP_220319.1		20 kDa	TRUE	< 0.0001		unknown	0.0637	-0.0327	-0.0317	-0.1992	-0.1228	-0.1129
437	TRUE	Empty	glyceraldehyde-3-phosphate dehydrogenase [Chlamydia trachomatis D/UW-3/CX]	NP_220020.1		36 kDa	TRUE	< 0.0001		unknown	0.0602	-0.0346	-0.027	-0.2516	-0.13	-0.113
438	TRUE	Empty	heat shock protein DnaJ [Chlamydia trachomatis D/UW-3/CX]	NP_219848.1		42 kDa	TRUE	< 0.0001		unknown	0.0171	-0.0194	0.0169	-0.1564	-0.0663	-0.1135
439	TRUE	Empty	chaperonin GroEL [Chlamydia trachomatis D/UW-3/CX]	NP_219613.1		58 kDa	TRUE	< 0.0001		unknown	-0.0015	-0.0358	0.0442	-0.0676	-0.0446	-0.1141
440	TRUE	Empty	50S ribosomal protein L24 [Chlamydia trachomatis D/UW-3/CX]	NP_220032.1		13 kDa	TRUE	< 0.0001		unknown	0.0614	-0.0564	-0.026	-0.1363	-0.1026	-0.1143
441	TRUE	Empty	hypothetical protein CT_031 [Chlamydia trachomatis D/UW-3/CX]	NP_219533.1		12 kDa		< 0.0001		unknown	0.076	-0.0676	-0.0168	-0.3048	-0.2186	-0.1148
442	TRUE	Empty	type II secretion system protein GspE [Chlamydia trachomatis D/UW-3/CX]	NP_220086.1		56 kDa	TRUE	0.19		unknown	0.0131	-0.1298	0.0699	0.2143	-0.0338	-0.115
443	TRUE	Empty	ribonuclease HII [Chlamydia trachomatis D/UW-3/CX]	NP_219531.1		24 kDa	TRUE	0.12		unknown	-0.0934	0.0065	0.2104	-0.0155	-0.038	-0.1153
444	TRUE	Empty	hypothetical protein CT_813 [Chlamydia trachomatis D/UW-3/CX]	NP_220333.1		30 kDa	TRUE	< 0.0001		unknown	0.0127	-0.0181	0.0041	-0.1525	-0.1227	-0.1155
445	TRUE	Empty	outer membrane protein PmpG [Chlamydia trachomatis D/UW-3/CX]	NP_220393.1		107 kDa	TRUE	< 0.0001		unknown	0.0619	-0.0252	-0.0273	-0.2034	-0.0539	-0.1173
446	TRUE	Empty	type II secretion system protein YscC [Chlamydia trachomatis D/UW-3/CX]	NP_220193.1		101 kDa	TRUE	< 0.0001		unknown	0.0303	-0.0177	-0.0166	-0.1123	-0.0616	-0.1191
447	TRUE	Empty	nucleoside diphosphate kinase [Chlamydia trachomatis D/UW-3/CX]	NP_220015.1		15 kDa		< 0.0001		unknown	0.0474	-0.0045	-0.0641	-0.1118	0.0332	-0.1195
448	TRUE	Empty	phosphoenolpyruvate carboxykinase [Chlamydia trachomatis D/UW-3/CX]	NP_220229.1		66 kDa	TRUE	< 0.0001		unknown	-0.0043	-0.0172	0.0173	-0.1358	-0.0439	-0.1203
449	TRUE	Empty	HTH transcriptional regulator [Chlamydia trachomatis D/UW-3/CX]	NP_219511.1		16 kDa		0.013		unknown	-0.0298	-0.0729	0.089	-0.0985	-0.0737	-0.1216
450	TRUE	Empty	hypothetical protein CT_085 [Chlamydia trachomatis D/UW-3/CX]	NP_219588.1		65 kDa	TRUE	0.048		unknown	-0.0277	0.0163	-0.01	-0.1359	-0.1131	-0.1224
451	TRUE	Empty	type III secretion system protein YscL [Chlamydia trachomatis D/UW-3/CX]	NP_220076.1		25 kDa	TRUE	< 0.0001		unknown	0.0638	-0.072	0.0258	-0.1909	-0.0961	-0.1232
452	TRUE	Empty	50S ribosomal protein L2 [Chlamydia trachomatis D/UW-3/CX]	NP_220040.1		31 kDa	TRUE	< 0.0001		unknown	0.0422	-0.0288	-0.0042	-0.2577	-0.1288	-0.1235
453	TRUE	Empty	50S ribosomal protein L14 [Chlamydia trachomatis D/UW-3/CX]	NP_220033.1		13 kDa	TRUE	0.00075		unknown	0.0567	-0.0669	0.0076	-0.1396	-0.0536	-0.1237
454	TRUE	Empty	DNA gyrase subunit B [Chlamydia trachomatis D/UW-3/CX]	NP_219694.1		90 kDa	TRUE	< 0.0001		unknown	-0.0183	-0.0055	0.0205	-0.2013	-0.1587	-0.1239
455	TRUE	Empty	UDP-N-acetylmuramoylalanine--D-glutamate ligase [Chlamydia trachomatis D/UW-3/CX]	NP_220277.1		46 kDa	TRUE	0.04		unknown	-0.0882	-0.0174	0.085	-0.0812	-0.0627	-0.1241
456	TRUE	Empty	hypothetical protein CT_632 [Chlamydia trachomatis D/UW-3/CX]	NP_220149.1		61 kDa	TRUE	< 0.0001		unknown	-0.0173	-0.0204	0.039	-0.1373	-0.0598	-0.1247
457	TRUE	Empty	dihydrolipoamide succinyltransferase [Chlamydia trachomatis D/UW-3/CX]	NP_219558.1		40 kDa	TRUE	< 0.0001		unknown	-0.053	-0.1225	0.2031	-0.1431	-0.1091	-0.1249
458	TRUE	Empty	ADP/ATP translocase [Chlamydia trachomatis D/UW-3/CX]	NP_219568.1		58 kDa		< 0.0001		unknown	0.0604	-0.0139	-0.0506	-0.1896	-0.0692	-0.1257
459	TRUE	Empty	tRNA-dihydrouridine synthase [Chlamydia trachomatis D/UW-3/CX]	NP_220162.1		37 kDa	TRUE	0.026		unknown	0.0108	-0.0541	0.0331	-0.0578	0.0688	-0.1262
460	TRUE	Empty	Na(+)-translocating NADH-quinone reductase subunit F [Chlamydia trachomatis D/UW-3/CX]	NP_220259.1		49 kDa		0.00029		unknown	0.0621	-0.0956	0.0342	-0.1357	-0.1133	-0.1272
461	TRUE	Empty	50S ribosomal protein L5 [Chlamydia trachomatis D/UW-3/CX]	NP_220031.1		21 kDa		0.00019		unknown	-0.0271	0.1178	-0.018	-0.1341	-0.3346	-0.1273
462	TRUE	Empty	hypothetical protein CT_392 [Chlamydia trachomatis D/UW-3/CX]	NP_219902.1		41 kDa	TRUE	0.048		unknown	-0.1696	-0.019	0.1329	-0.3069	0.0317	-0.1275
463	TRUE	Empty	hypothetical protein CT_066 [Chlamydia trachomatis D/UW-3/CX]	NP_219569.1		18 kDa	TRUE	< 0.0001		unknown	-0.0008	0.0045	-0.004	-0.1629	-0.0991	-0.1286
464	TRUE	Empty	hypothetical protein CT_289 [Chlamydia trachomatis D/UW-3/CX]	NP_219794.1		41 kDa	TRUE	< 0.0001		unknown	0.0687	-0.0507	0.0078	-0.1965	-0.0653	-0.1287
465	TRUE	Empty	protein TolB [Chlamydia trachomatis D/UW-3/CX]	NP_220115.1		48 kDa	TRUE	< 0.0001		unknown	0.1026	-0.0428	-0.0642	-0.1924	-0.0133	-0.1294
466	TRUE	Empty	ADP/ATP translocase [Chlamydia trachomatis D/UW-3/CX]	NP_220009.1		60 kDa		< 0.0001		unknown	0.0753	-0.072	0.0018	-0.232	-0.1067	-0.1297
467	TRUE	Empty	phosphohydrolase [Chlamydia trachomatis D/UW-3/CX]	NP_220273.1		33 kDa		0.027		unknown	-0.0837	0.022	0.015	0.1567	-0.017	-0.1307
468	TRUE	Empty	ABC transporter ATPase [Chlamydia trachomatis D/UW-3/CX]	NP_219855.1		59 kDa	TRUE	< 0.0001		unknown	0.0169	-0.0705	0.0691	-0.1269	-0.0204	-0.1329
469	TRUE	Empty	hypothetical protein CT_584 [Chlamydia trachomatis D/UW-3/CX]	NP_220099.1		21 kDa	TRUE	< 0.0001		unknown	-0.0125	-0.0317	0.0275	-0.1173	-0.0237	-0.1341
470	TRUE	Empty	50S ribosomal protein L16 [Chlamydia trachomatis D/UW-3/CX]	NP_220036.1		16 kDa	TRUE	< 0.0001		unknown	0.0527	-0.0428	-0.0094	-0.1961	-0.1113	-0.1343
471	TRUE	Empty	hypothetical protein CT_711 [Chlamydia trachomatis D/UW-3/CX]	NP_220230.1		86 kDa		0.017		unknown	0.2604	-0.0793	-0.0395	-0.0895	-0.0953	-0.1345
472	TRUE	Empty	chorismate synthase [Chlamydia trachomatis D/UW-3/CX]	NP_219877.1		38 kDa		0.039		unknown	0.0347	-0.2105	0.0473	-0.0511	0.0542	-0.1354
473	TRUE	Empty	ribosome-recycling factor [Chlamydia trachomatis D/UW-3/CX]	NP_220196.1		20 kDa		< 0.0001		unknown	0.0219	-0.0354	0.0222	-0.0817	0.0595	-0.1359
474	TRUE	Empty	6-phosphogluconate dehydrogenase [Chlamydia trachomatis D/UW-3/CX]	NP_219566.1		53 kDa	TRUE	< 0.0001		unknown	0.0313	-0.0043	-0.0232	-0.1922	-0.0318	-0.136
475	TRUE	Empty	hypothetical protein CT_676 [Chlamydia trachomatis D/UW-3/CX]	NP_220195.1		20 kDa		< 0.0001		unknown	0.0556	-0.0972	0.0225	-0.1951	-0.1768	-0.1394
476	TRUE	Empty	Maf protein [Chlamydia trachomatis D/UW-3/CX]	NP_219856.1		22 kDa		0.0018		unknown	-0.038	0.0007	0.0402	-0.1078	-0.0531	-0.1403
477	TRUE	Empty	fructose-6-phosphate phosphotransferase [Chlamydia trachomatis D/UW-3/CX]	NP_219709.1		62 kDa	TRUE	< 0.0001		unknown	0.0722	-0.0898	0.0095	-0.2348	-0.1663	-0.1404
478	TRUE	Empty	hypothetical protein CT_389 [Chlamydia trachomatis D/UW-3/CX]	NP_219899.1		47 kDa		< 0.0001		unknown	0.0523	-0.1372	0.0545	-0.1029	0.0806	-0.1405
479	TRUE	Empty	inclusion membrane protein E [Chlamydia trachomatis D/UW-3/CX]	NP_219619.1		14 kDa	TRUE	< 0.0001		unknown	0.1319	-0.0552	-0.0653	-0.2861	-0.2261	-0.1419
480	TRUE	Empty	type II secretion system protein GspF [Chlamydia trachomatis D/UW-3/CX]	NP_220085.1		44 kDa	TRUE	0.81		unknown	-0.0106	-0.1659	0.2247	-0.0486	0.185	-0.1423
481	TRUE	Empty	oligopeptide ABC transporter ATPase [Chlamydia trachomatis D/UW-3/CX]	NP_220209.1		36 kDa	TRUE	0.004		unknown	-0.0065	0.0508	-0.0415	-0.22	-0.2859	-0.1424
482	TRUE	Empty	chromosomal replication initiator protein DnaA [Chlamydia trachomatis D/UW-3/CX]	NP_219780.1		51 kDa	TRUE	< 0.0001		unknown	0.0669	-0.0579	-0.0478	-0.1868	-0.1106	-0.1424
483	TRUE	Empty	tetraacyldisaccharide 4' kinase [Chlamydia trachomatis D/UW-3/CX]	NP_219912.1		47 kDa	TRUE	< 0.0001		unknown	0.0688	-0.1067	0.0157	-0.1486	-0.1352	-0.1429
484	TRUE	Empty	hypothetical protein CT_736 [Chlamydia trachomatis D/UW-3/CX]	NP_220255.1		17 kDa		0.087		unknown	-0.0483	0.0394	0.0382	0.0127	0.2121	-0.1439
485	TRUE	Empty	leader (60) peptide [Chlamydia trachomatis D/UW-3/CX]	NP_220307.1		19 kDa		0.003		unknown	0.0225	-0.0012	-0.0219	-0.2215	-0.1407	-0.1442
486	TRUE	Empty	hypothetical protein CT_255 [Chlamydia trachomatis D/UW-3/CX]	NP_219760.1		14 kDa		0.0049		unknown	-0.0141	0.0483	-0.0267	-0.3104	-0.1217	-0.1443
487	TRUE	Empty	hypothetical protein CT_398 [Chlamydia trachomatis D/UW-3/CX]	NP_219908.1		30 kDa	TRUE	< 0.0001		unknown	0.0669	-0.0216	-0.046	-0.1861	-0.1524	-0.1445
488	TRUE	Empty	outer membrane protein PmpE [Chlamydia trachomatis D/UW-3/CX]	NP_220391.1		105 kDa	TRUE	< 0.0001		unknown	0.0069	0.0007	0.0021	-0.2287	-0.0588	-0.1451
489	TRUE	Empty	sulfite reductase [Chlamydia trachomatis D/UW-3/CX]	NP_219947.1		40 kDa	TRUE	0.011		unknown	0.0512	-0.0121	-0.0099	-0.1714	-0.0377	-0.1454
490	TRUE	Empty	hypothetical protein CT_858 [Chlamydia trachomatis D/UW-3/CX]	NP_220380.1		67 kDa	TRUE	< 0.0001		unknown	-0.0149	-0.0353	0.0364	-0.2046	-0.1055	-0.1456
491	TRUE	Empty	1-deoxy-D-xylulose 5-phosphate reductoisomerase [Chlamydia trachomatis D/UW-3/CX]	NP_219574.1		42 kDa	TRUE	< 0.0001		unknown	-0.0588	-0.0537	0.1382	-0.2088	-0.1297	-0.1461
492	TRUE	Empty	polyribonucleotide nucleotidyltransferase [Chlamydia trachomatis D/UW-3/CX]	NP_220363.1		76 kDa	TRUE	< 0.0001		unknown	0.0682	-0.0455	-0.0107	-0.2104	-0.1479	-0.1474
493	TRUE	Empty	translocated actin-recruiting phosphoprotein [Chlamydia trachomatis D/UW-3/CX]	NP_219969.1		102 kDa		< 0.0001		unknown	0.0529	-0.0518	-0.0043	-0.1509	-0.038	-0.1545
494	TRUE	Empty	hypothetical protein CT_142 [Chlamydia trachomatis D/UW-3/CX]	NP_219645.1		31 kDa	TRUE	0.4		unknown	-0.0195	-0.0085	0.0163	-0.002	-0.0471	-0.1553
495	TRUE	Empty	thioredoxin disulfide isomerase [Chlamydia trachomatis D/UW-3/CX]	NP_220299.1		19 kDa		< 0.0001		unknown	-0.0276	0.0062	0.0189	-0.1272	-0.023	-0.1555
496	TRUE	Empty	hypothetical protein CT_335 [Chlamydia trachomatis D/UW-3/CX]	NP_219842.1		11 kDa		0.028		unknown	-0.0467	0	0.1065	-0.2329	0	-0.1576
497	TRUE	Empty	hypothetical protein CT_017 [Chlamydia trachomatis D/UW-3/CX]	NP_219519.1		48 kDa	TRUE	< 0.0001		unknown	0.0702	-0.0472	-0.0162	-0.2232	-0.1625	-0.1586
498	TRUE	Empty	glutamine binding protein [Chlamydia trachomatis D/UW-3/CX]	NP_220000.1		29 kDa		0.00022		unknown	0.0132	-0.0732	0.0564	-0.1445	-0.1229	-0.1598
499	TRUE	Empty	ABC transporter ATP binding protein/permease [Chlamydia trachomatis D/UW-3/CX]	NP_219769.1		72 kDa	TRUE	0.045		unknown	0.0073	-0.002	-0.0037	-0.1402	-0.2545	-0.1609
500	TRUE	Empty	cytidylate kinase [Chlamydia trachomatis D/UW-3/CX]	NP_219965.1		24 kDa		< 0.0001		unknown	0.019	-0.0733	0.0966	-0.1665	-0.0775	-0.161
501	TRUE	Empty	Virulence plasmid protein pGP3-D [Chlamydia trachomatis D-LC]	YP_005811050.1		28 kDa		< 0.0001		unknown	-0.0109	0.004	0.0217	-0.3239	-0.1667	-0.161
502	TRUE	Empty	hypothetical protein CT_579 [Chlamydia trachomatis D/UW-3/CX]	NP_220094.1		44 kDa	TRUE	< 0.0001		unknown	-0.0146	-0.0368	0.0422	-0.2102	-0.0494	-0.1628
503	TRUE	Empty	translation initiation factor IF-3 [Chlamydia trachomatis D/UW-3/CX]	NP_220354.1		20 kDa	TRUE	< 0.0001		unknown	0.0948	-0.0355	-0.0539	-0.2637	-0.1025	-0.1647
504	TRUE	Empty	outer membrane protein PmpI [Chlamydia trachomatis D/UW-3/CX]	NP_220396.1		96 kDa	TRUE	< 0.0001		unknown	0.0238	-0.04	0.0299	-0.251	-0.1647	-0.1657
505	TRUE	Empty	hypothetical protein CT_667 [Chlamydia trachomatis D/UW-3/CX]	NP_220186.1		16 kDa	TRUE	< 0.0001		unknown	0.0892	-0.1003	-0.0134	-0.1267	0.0193	-0.1676
506	TRUE	Empty	virulence plasmid protein-like protein [Chlamydia trachomatis D/UW-3/CX]	NP_220098.1		31 kDa	TRUE	< 0.0001		unknown	0.0528	-0.0855	0.0371	-0.294	-0.0839	-0.1704
507	TRUE	Empty	hypothetical protein CT_256 [Chlamydia trachomatis D/UW-3/CX]	NP_219761.1		46 kDa	TRUE	< 0.0001		unknown	0.0373	-0.0336	-0.0148	-0.1114	0.0431	-0.1713
508	TRUE	Empty	glycogen synthase [Chlamydia trachomatis D/UW-3/CX]	NP_220318.1		53 kDa	TRUE	< 0.0001		unknown	0.1049	-0.0868	0.0014	-0.2628	-0.2149	-0.1713
509	TRUE	Empty	50S ribosomal protein L31 [Chlamydia trachomatis D/UW-3/CX]	NP_219524.1		12 kDa		< 0.0001		unknown	0.0786	0.015	-0.0733	-0.3036	-0.2247	-0.1719
510	TRUE	Empty	type III secretion system protein [Chlamydia trachomatis D/UW-3/CX]	NP_219594.1		40 kDa	TRUE	0.11		unknown	-0.048	-0.0448	0.4732	-0.0553	0.0712	-0.1723
511	TRUE	Empty	tRNA-specific 2-thiouridylase MnmA [Chlamydia trachomatis D/UW-3/CX]	NP_219792.1		40 kDa		0.0019		unknown	-0.0573	0.0296	0.0911	-0.2159	-0.1804	-0.1724
512	TRUE	Empty	sulfate transporter [Chlamydia trachomatis D/UW-3/CX]	NP_220378.1		62 kDa		0.014		unknown	-0.0178	0.0133	0.0222	-0.1795	-0.0903	-0.1725
513	TRUE	Empty	50S ribosomal protein L23 [Chlamydia trachomatis D/UW-3/CX]	NP_220041.1		12 kDa	TRUE	< 0.0001		unknown	0.0957	-0.0653	-0.0324	-0.2486	-0.1716	-0.1733
514	TRUE	Empty	outer membrane protein PmpD [Chlamydia trachomatis D/UW-3/CX]	NP_220332.1		161 kDa	TRUE	< 0.0001		unknown	0.0745	-0.0438	-0.0209	-0.1909	-0.1117	-0.174
515	TRUE	Empty	inclusion membrane protein G [Chlamydia trachomatis D/UW-3/CX]	NP_219621.1		17 kDa		0.075		unknown	-0.0652	-0.0599	0.1634	-0.0976	-0.0037	-0.1742
516	TRUE	Empty	oxoglutarate dehydrogenase [Chlamydia trachomatis D/UW-3/CX]	NP_219557.1		103 kDa	TRUE	< 0.0001		unknown	0.042	-0.0518	0.0047	-0.2004	-0.1357	-0.1756
517	TRUE	Empty	protease [Chlamydia trachomatis D/UW-3/CX]	NP_220008.1		36 kDa	TRUE	< 0.0001		unknown	-0.0395	0.0271	0.0298	-0.2934	-0.2144	-0.1769
518	TRUE	Empty	thio-specific antioxidant peroxidase [Chlamydia trachomatis D/UW-3/CX]	NP_220119.1		22 kDa		< 0.0001		unknown	0.0647	-0.0905	0.0346	-0.1644	-0.0599	-0.1799
519	TRUE	Empty	adenylate kinase [Chlamydia trachomatis D/UW-3/CX]	NP_219631.1		28 kDa	TRUE	< 0.0001		unknown	0.0414	-0.1089	0.0802	-0.1268	-0.0605	-0.1803
520	TRUE	Empty	hypothetical protein CT_753 [Chlamydia trachomatis D/UW-3/CX]	NP_220272.1		9 kDa		0.011		unknown	0.182	-0.0898	0	-0.2614	-0.2037	-0.1815
521	TRUE	Empty	hypothetical protein CT_276 [Chlamydia trachomatis D/UW-3/CX]	NP_219781.1		21 kDa		0.022		unknown	0.0688	-0.0774	0.0818	-0.1981	-0.1474	-0.1818
522	TRUE	Empty	ATP-dependent Clp protease ATP-binding subunit ClpX [Chlamydia trachomatis D/UW-3/CX]	NP_220224.1		46 kDa	TRUE	< 0.0001		unknown	-0.0049	-0.0083	0.0136	-0.2019	-0.147	-0.1841
523	TRUE	Empty	elongation factor G [Chlamydia trachomatis D/UW-3/CX]	NP_219949.1		77 kDa	TRUE	< 0.0001		unknown	0.0073	-0.034	0.0192	-0.219	-0.0935	-0.1844
524	TRUE	Empty	Fe-S cluster oxidoreduase [Chlamydia trachomatis D/UW-3/CX]	NP_220286.1		40 kDa	TRUE	0.091		unknown	0.0721	-0.208	0.0736	-0.1721	-0.0855	-0.1845
525	TRUE	Empty	iron/nitrate ABC transporter ATPase [Chlamydia trachomatis D/UW-3/CX]	NP_219684.1		26 kDa	TRUE	< 0.0001		unknown	0.0466	0.0003	-0.0167	-0.2486	-0.1624	-0.1862
526	TRUE	Empty	adenylate cyclase-like protein [Chlamydia trachomatis D/UW-3/CX]	NP_220183.1		90 kDa	TRUE	< 0.0001		unknown	0.0257	-0.0461	0.0291	-0.1742	-0.0846	-0.1866
527	TRUE	Empty	hypothetical protein CT_573 [Chlamydia trachomatis D/UW-3/CX]	NP_220088.1		46 kDa	TRUE	0.69		unknown	0.0343	-0.0099	-0.0405	-0.0395	0.0006	-0.1872
528	TRUE	Empty	8-amino-7-oxononanoate synthase [Chlamydia trachomatis D/UW-3/CX]	NP_220296.1		41 kDa		0.074		unknown	-0.0596	0.0325	0.083	-0.1231	-0.1188	-0.1875
529	TRUE	Empty	SWIB complex protein [Chlamydia trachomatis D/UW-3/CX]	NP_219973.1		10 kDa		< 0.0001		unknown	0.0838	0.0011	-0.0694	-0.3033	-0.088	-0.1933
530	TRUE	Empty	low calcium response protein E [Chlamydia trachomatis D/UW-3/CX]	NP_219592.1		45 kDa		< 0.0001		unknown	-0.0249	-0.0444	0.0988	-0.1201	-0.0126	-0.1936
531	TRUE	Empty	hypothetical protein CT_016 [Chlamydia trachomatis D/UW-3/CX]	NP_219518.1		27 kDa		0.0019		unknown	0.0487	-0.0237	-0.0211	-0.1606	-0.1848	-0.1936
532	TRUE	Empty	hypothetical protein CT_226 [Chlamydia trachomatis D/UW-3/CX]	NP_219731.1		19 kDa		0.17		unknown	-0.0551	-0.0101	0.1572	-0.2	-0.035	-0.1982
533	TRUE	Empty	excinuclease ABC subunit A [Chlamydia trachomatis D/UW-3/CX]	NP_219840.1		197 kDa	TRUE	0.085		unknown	-0.1072	0	0.1653	-0.0906	0	-0.2005
534	TRUE	Empty	acyl-ACP--UDP-N-acetylglucosamine O-acyltransferase [Chlamydia trachomatis D/UW-3/CX]	NP_220046.1		31 kDa	TRUE	< 0.0001		unknown	-0.0238	-0.0366	0.0876	-0.2496	-0.2594	-0.2008
535	TRUE	Empty	30S ribosomal protein S1 [Chlamydia trachomatis D/UW-3/CX]	NP_219601.1		64 kDa	TRUE	< 0.0001		unknown	0.017	-0.0472	0.0308	-0.1782	-0.1128	-0.2011
536	TRUE	Empty	hypothetical protein CT_351 [Chlamydia trachomatis D/UW-3/CX]	NP_219858.1		80 kDa	TRUE	0.33		unknown	-0.1042	-0.0219	0.1391	-0.2311	-0.0948	-0.2011
537	TRUE	Empty	UDP-3-O-acylglucosamine N-acyltransferase [Chlamydia trachomatis D/UW-3/CX]	NP_219748.1		38 kDa		< 0.0001		unknown	0.0231	0.0483	-0.082	-0.2782	-0.1548	-0.2012
538	TRUE	Empty	50S ribosomal protein L15 [Chlamydia trachomatis D/UW-3/CX]	NP_220026.1		16 kDa	TRUE	< 0.0001		unknown	-0.0031	-0.0081	0.0034	-0.2868	-0.2821	-0.2025
539	TRUE	Empty	deoxycytidine triphosphate deaminase [Chlamydia trachomatis D/UW-3/CX]	NP_219541.1		21 kDa	TRUE	< 0.0001		unknown	-0.0026	-0.0636	0.0471	-0.2481	-0.1635	-0.203
540	TRUE	Empty	hypothetical protein CT_694 [Chlamydia trachomatis D/UW-3/CX]	NP_220213.1		35 kDa		< 0.0001		unknown	0.0301	-0.07	0.0603	-0.2316	-0.1365	-0.2054
541	TRUE	Empty	methionyl tRNAformyltransferase [Chlamydia trachomatis D/UW-3/CX]	NP_220045.1		34 kDa		0.00028		unknown	0.1375	-0.0442	-0.0372	-0.2463	-0.2452	-0.2056
542	TRUE	Empty	outer membrane protein [Chlamydia trachomatis D/UW-3/CX]	NP_220061.1		33 kDa	TRUE	< 0.0001		unknown	0.0154	-0.0808	0.0509	-0.3407	-0.2141	-0.2059
543	TRUE	Empty	acetyl-CoA carboxylase biotin carboxyl carrier protein [Chlamydia trachomatis D/UW-3/CX]	NP_219626.1		18 kDa	TRUE	0.00018		unknown	-0.0469	-0.0181	0.0462	-0.2572	-0.1166	-0.2076
544	TRUE	Empty	pseudouridine synthase [Chlamydia trachomatis D/UW-3/CX]	NP_220242.1		26 kDa	TRUE	0.046		unknown	-0.0059	-0.0136	0.0059	-0.2076	0.1975	-0.2087
545	TRUE	Empty	elongation factor P [Chlamydia trachomatis D/UW-3/CX]	NP_219625.1		21 kDa	TRUE	0.059		unknown	-0.1033	-0.0236	0.1005	-0.0946	-0.0247	-0.2088
546	TRUE	Empty	hypothetical protein CT_790 [Chlamydia trachomatis D/UW-3/CX]	NP_220309.1		18 kDa		0.0084		unknown	0.0346	-0.0841	0.0678	-0.2101	-0.1023	-0.2099
547	TRUE	Empty	transcriptional regulator [Chlamydia trachomatis D/UW-3/CX]	NP_219970.1		27 kDa		< 0.0001		unknown	0.1007	-0.0713	-0.0225	-0.2297	-0.2073	-0.2142
548	TRUE	Empty	ABC amino acid transporter ATPase [Chlamydia trachomatis D/UW-3/CX]	NP_219633.1		26 kDa	TRUE	0.19		unknown	-0.0203	-0.0447	0.229	-0.0254	0.005	-0.2146
549	TRUE	Empty	hypothetical protein CT_635 [Chlamydia trachomatis D/UW-3/CX]	NP_220152.1		17 kDa	TRUE	0.53		unknown	-0.054	-0.0603	0.1108	-0.1264	-0.0542	-0.2158
550	TRUE	Empty	hypothetical protein CT_547 [Chlamydia trachomatis D/UW-3/CX]	NP_220062.1		36 kDa	TRUE	0.00017		unknown	-0.0215	-0.0242	0.0525	-0.2104	-0.1154	-0.2196
551	TRUE	Empty	hypothetical protein CT_627 [Chlamydia trachomatis D/UW-3/CX]	NP_220144.1		38 kDa		< 0.0001		unknown	0.0037	-0.0017	-0.0009	-0.1656	-0.2372	-0.2199
552	TRUE	Empty	cysteine desulfurase-like protein [Chlamydia trachomatis D/UW-3/CX]	NP_220206.1		44 kDa		0.049		unknown	0.0222	-0.1473	0.1871	-0.1109	-0.0233	-0.2203
553	TRUE	Empty	metal ABC transporter permease [Chlamydia trachomatis D/UW-3/CX]	NP_219572.1		51 kDa	TRUE	0.43		unknown	0.0014	-0.1154	0.0627	-0.2258	0.0393	-0.2215
554	TRUE	Empty	hypothetical protein CT_143 [Chlamydia trachomatis D/UW-3/CX]	NP_219646.1		31 kDa		< 0.0001		unknown	-0.0486	-0.0122	0.1105	-0.2885	-0.267	-0.2222
555	TRUE	Empty	30S ribosomal protein S2 [Chlamydia trachomatis D/UW-3/CX]	NP_220199.1		31 kDa		< 0.0001		unknown	0.0654	-0.0322	-0.0284	-0.3166	-0.2545	-0.2225
556	TRUE	Empty	metal dependent protease [Chlamydia trachomatis D/UW-3/CX]	NP_219701.1		36 kDa	TRUE	0.088		unknown	-0.0274	-0.0228	0.08	-0.3447	-0.167	-0.23
557	TRUE	Empty	replicative DNA helicase [Chlamydia trachomatis D/UW-3/CX]	NP_220012.1		53 kDa		0.0012		unknown	-0.0979	-0.0151	0.1575	-0.1025	-0.082	-0.2305
558	TRUE	Empty	anti-sigma factor antagonist [Chlamydia trachomatis D/UW-3/CX]	NP_220284.1		12 kDa		< 0.0001		unknown	0.0337	-0.0191	-0.0418	-0.2981	-0.0446	-0.2319
559	TRUE	Empty	porin [Chlamydia trachomatis D/UW-3/CX]	NP_219881.1		49 kDa	TRUE	0.36		unknown	-0.0146	-0.0254	0.082	-0.0811	-0.0349	-0.2337
560	TRUE	Empty	hypothetical protein CT_648 [Chlamydia trachomatis D/UW-3/CX]	NP_220166.1		48 kDa		0.21		unknown	0.0121	-0.0751	0.026	0.1567	-0.0469	-0.245
561	TRUE	Empty	hypothetical protein CT_659 [Chlamydia trachomatis D/UW-3/CX]	NP_220178.1		9 kDa	TRUE	< 0.0001		unknown	0.0605	-0.077	0.0269	-0.1986	-0.0876	-0.2497
562	TRUE	Empty	elongation factor P [Chlamydia trachomatis D/UW-3/CX]	NP_220271.1		22 kDa		0.00048		unknown	-0.0785	-0.0645	0.1074	-0.1741	-0.1702	-0.2544
563	TRUE	Empty	lipoprotein [Chlamydia trachomatis D/UW-3/CX]	NP_220253.1		24 kDa		0.00016		unknown	0.006	-0.0291	0.0436	-0.1494	-0.0023	-0.2554
564	TRUE	Empty	50S ribosomal protein L35 [Chlamydia trachomatis D/UW-3/CX]	NP_220355.1		7 kDa		0.00074		unknown	0.063	-0.0527	-0.0531	-0.2545	-0.095	-0.2556
565	TRUE	Empty	DNA recombination protein RmuC [Chlamydia trachomatis D/UW-3/CX]	NP_220346.1		49 kDa	TRUE	0.037		unknown	-0.0997	0	0.4586	-0.0708	0	-0.2568
566	TRUE	Empty	inorganic pyrophosphatase [Chlamydia trachomatis D/UW-3/CX]	NP_220291.1		23 kDa	TRUE	< 0.0001		unknown	0.0006	-0.078	0.0788	-0.2244	-0.2451	-0.2613
567	TRUE	Empty	queuine tRNA ribosyltransferase [Chlamydia trachomatis D/UW-3/CX]	NP_219697.1		41 kDa		0.11		unknown	0.197	-0.0686	-0.0474	-0.1543	0.0587	-0.263
568	TRUE	Empty	deoxyuridine 5'-triphosphate nucleotidohydrolase [Chlamydia trachomatis D/UW-3/CX]	NP_219797.1		15 kDa		< 0.0001		unknown	0.0188	-0.0627	0.038	-0.1542	-0.1171	-0.2643
569	TRUE	Empty	outer membrane protein PmpB [Chlamydia trachomatis D/UW-3/CX]	NP_219923.1		183 kDa	TRUE	< 0.0001		unknown	0.0608	-0.0497	0.0022	-0.2391	-0.1461	-0.2652
570	TRUE	Empty	dephospho-CoA kinase [Chlamydia trachomatis D/UW-3/CX]	NP_220006.1		23 kDa	TRUE	0.022		unknown	-0.0343	0.019	-0.0066	-0.1947	-0.1572	-0.2653
571	TRUE	Empty	amino acid permease [Chlamydia trachomatis D/UW-3/CX]	NP_219919.1		49 kDa	TRUE	0.17		unknown	-0.3215	0.1276	-0.0187	-0.2016	-0.0731	-0.2726
572	TRUE	Empty	glucose-1-phosphate adenyltransferase [Chlamydia trachomatis D/UW-3/CX]	NP_220003.1		50 kDa	TRUE	0.00058		unknown	0.0367	-0.1353	0.0848	-0.2636	-0.2706	-0.2839
573	TRUE	Empty	chaperone protein DnaK [Chlamydia trachomatis D/UW-3/CX]	NP_219906.1		71 kDa	TRUE	< 0.0001		unknown	0.0396	-0.0689	0.0379	-0.2066	-0.0883	-0.2878
574	TRUE	Empty	translation initiation factor IF-1 [Chlamydia trachomatis D/UW-3/CX]	NP_219828.1		8 kDa	TRUE	< 0.0001		unknown	0.0233	-0.0424	0.0253	-0.2554	-0.1433	-0.2891
575	TRUE	Empty	secretion chaperone [Chlamydia trachomatis D/UW-3/CX]	NP_219591.1		16 kDa		0.93		unknown	0.2596	-0.0647	-0.0822	-0.2978	0.1092	-0.3054
576	TRUE	Empty	efflux protein [Chlamydia trachomatis D/UW-3/CX]	NP_220159.1		62 kDa	TRUE	0.0047		unknown	0.0841	-0.0509	-0.0282	-0.2116	-0.1037	-0.3157
577	TRUE	Empty	hypothetical protein CT_622 [Chlamydia trachomatis D/UW-3/CX]	NP_220139.1		69 kDa	TRUE	< 0.0001		unknown	0.0078	-0.0521	0.0431	-0.2511	-0.1547	-0.3215
578	TRUE	Empty	hypothetical protein CT_504 [Chlamydia trachomatis D/UW-3/CX]	NP_220019.1		32 kDa	TRUE	< 0.0001		unknown	0.0055	-0.0246	0.009	-0.214	-0.2191	-0.327
579	TRUE	Empty	50S ribosomal protein L29 [Chlamydia trachomatis D/UW-3/CX]	NP_220035.1		8 kDa	TRUE	0.014		unknown	0.0739	-0.1768	0.2806	-0.4442	-0.1825	-0.3297
580	TRUE	Empty	hypothetical protein CT_365 [Chlamydia trachomatis D/UW-3/CX]	NP_219874.1		61 kDa		0.051		unknown	-0.131	-0.0099	0.5298	-0.0004	-0.0753	-0.349
581	TRUE	Empty	hypothetical protein CT_849.1 [Chlamydia trachomatis D/UW-3/CX]	NP_220371.1		7 kDa		0.0012		unknown	-0.0738	-0.0106	0.089	-0.088	-0.1813	-0.352
582	TRUE	Empty	protein GrpE [Chlamydia trachomatis D/UW-3/CX]	NP_219905.1		22 kDa		< 0.0001		unknown	0.1268	-0.068	-0.0398	-0.1472	-0.1285	-0.3595
583	TRUE	Empty	hypothetical protein CT_144 [Chlamydia trachomatis D/UW-3/CX]	NP_219647.1		31 kDa		0.00014		unknown	0.025	-0.0004	-0.0516	-0.3016	-0.1316	-0.3722
584	TRUE	Empty	Hit family hydrolase [Chlamydia trachomatis D/UW-3/CX]	NP_219895.1		12 kDa		< 0.0001		unknown	-0.0377	-0.0516	0.0954	-0.2138	-0.2453	-0.3814
585	TRUE	Empty	co-chaperonin GroES [Chlamydia trachomatis D/UW-3/CX]	NP_219614.1		11 kDa		< 0.0001		unknown	0.1174	-0.0881	-0.0429	-0.3772	-0.2841	-0.384
586	TRUE	Empty	outer membrane protein [Chlamydia trachomatis D/UW-3/CX]	NP_219576.1		36 kDa		0.023		unknown	-0.0592	-0.0038	0.1171	-0.2274	-0.2134	-0.4028
587	TRUE	Empty	glutamyl-tRNA(Gln) amidotransferase subunit C [Chlamydia trachomatis D/UW-3/CX]	NP_219504.1		11 kDa		0.0065		unknown	0.0796	-0.0787	0.0071	-0.2944	-0.1236	-0.4073
588	TRUE	Empty	hypothetical protein CT_668 [Chlamydia trachomatis D/UW-3/CX]	NP_220187.1		24 kDa		0.00085		unknown	-0.0167	0.0136	0.0647	-0.2435	-0.2346	-0.4425
589	TRUE	Empty	V-type ATP synthase subunit E [Chlamydia trachomatis D/UW-3/CX]	NP_219815.1		23 kDa		< 0.0001		unknown	0.0521	-0.0942	0.0352	-0.1703	-0.1545	-0.445
590	TRUE	Empty	OmpH-Like outer membrane protein [Chlamydia trachomatis D/UW-3/CX]	NP_219747.1		19 kDa		< 0.0001		unknown	-0.0544	-0.0323	0.0698	-0.1443	-0.0216	-0.46
591	TRUE	Empty	50S ribosomal protein L32 [Chlamydia trachomatis D/UW-3/CX]	NP_220330.1		6 kDa		< 0.0001		unknown	0.1047	-0.0804	-0.0456	-0.8124	-0.335	-0.4862
592	TRUE	Empty	hypothetical protein CT_001 [Chlamydia trachomatis D/UW-3/CX]	NP_219503.1		10 kDa		0.1		unknown	-0.088	0.0179	0.0538	-0.1905	-0.2849	-0.4871
593	TRUE	Empty	DnaK suppressor [Chlamydia trachomatis D/UW-3/CX]	NP_219917.1		14 kDa	TRUE	< 0.0001		unknown	0.0377	-0.0899	0.1347	-0.3563	-0.277	-0.5113
594	TRUE	Empty	50S ribosomal protein L7/L12 [Chlamydia trachomatis D/UW-3/CX]	NP_219821.1		14 kDa	TRUE	< 0.0001		unknown	0.0291	-0.0707	0.0531	-0.2095	-0.1782	-0.5622
595	TRUE	Empty	acyl carrier protein [Chlamydia trachomatis D/UW-3/CX]	NP_219741.1		9 kDa		0.011		unknown	0.0204	-0.1388	0.1119	-0.1793	-0.1277	-0.6035
596	TRUE	Empty	hypothetical protein CT_671 [Chlamydia trachomatis D/UW-3/CX]	NP_220190.1		31 kDa	TRUE	< 0.0001		unknown	0.0406	-0.1199	0.0709	-0.3371	-0.197	-0.7289
597	TRUE	Empty	cysteine-rich lipoprotein OmcA [Chlamydia trachomatis D/UW-3/CX]	NP_219956.1		9 kDa		< 0.0001		unknown	0.0298	0.0784	-0.1236	-1.1197	-1.0203	-0.9777
END OF FILE

## Sheet: Supplementary Fig2 d and e
	2d	LDH assay of CtD CT135-::bla CT135 in HeLa 229 cells
			-aTc			+aTc
		Hours post infection	#1	#2	#3	#1	#2	#3
					% cytotoxicity
		4	8.36664	2.43667	4.85615	8.24412	-0.0583216	1.34242
		8	7.49526	6.33581	7.01432	4.78961	3.93291	7.75596
		24	-13.5541	-9.15539	1.70408	24.359	20.9374	14.7461
		32	-24.0315	-27.4941	-22.8998	50.3756	42.1369	47.0823
		% Cytotoxicity = (Experimental –cell culture backgroud/ Cell maximum release-cell spontaneous release)× 100
	2e	One-step growth curves of CtD CT135-::bla CT135 in HeLa 229 cells
			-aTc			+aTc
			rIFU/ml
		Hours post infection	#1	#2	#3	#1	#2	#3
		0	410000	883000	430000	585000	755000	447500
		8	10500	4700	36750	3075		1250
		16	150	280	103	230	110	160
		24	3250	5250	2400	140	130	120
		32	220000	290000	200000	1175	1200	1050
		44	5466666	6200000	6800000	9250	20500	13500

## Sheet: Supplementary Fig 4
	a-e. Total CD45+CD11b+CDF4/80+MHCII+, CD45+CD11b+CDF4/80+iNOS+, CD45+CD11b+CDF4/80+Arginase+,CD45+CD11b+CDF4/80+CD206+, and CD45+CD11b+CDF4/80+IL-10+isolated from chlamydial infected C57BL/6 mice.
							Total cell		CD11b positive F4/80 postive				MHCII				iNOS				Arginase				CD206				IL-10
	Cage number	Mice information	Infection strain		Cells/ml	dilution	Volume						% positive		total positive cell		% positive		total positive cell		% positive		total positive cell		% positive		total positive cell		% positive	total positive cell
						1:2	2ml		%		Total cells
	K995-1	C57BL/6	Mock		792000	1584000	3168000		14.2	44985600	449856		0.77	2439360	24393.6		0.056	177408	1774.08		0.056	177408	1774.08		0.86	2724480	19324.8		0.078	247104	2471.04
	K995-2	C57BL/6	Mock		846000	1692000	3384000		11.2	37900800	379008		0.38	1285920	12859.2		0.01	33840	338.4		0.24	812160	8121.6		0.84	2842560	16243.2		0.18	609120	6091.2
	K995-3	C57BL/6	Mock		598000	1196000	2392000		12.6	30139200	301392		0.58	1387360	13873.6		0.02	47840	478.4		0.06	143520	1435.2		0.79	1889680	31813.6		0.23	550160	5501.6
	K995-4	C57BL/6	Mock		1042800	2085600	4171200		18	75081600	750816		0.49	2043888	20438.9		0.039	162677	1626.77		0.33	1376496	13765		0.94	3920928	33786.7		0.27	1126224	11262.2
	K996-1	C57BL/6	CtD infection		1220000	2440000	4880000		27.1	132248000	1322480		1.14	5.5632e+06	55632		0.031	151280	1512.8		4	19520000	195200		0.73	3562400	10736		0.13	634400	6344
	K996-2	C57BL/6	CtD infection		2500000	5000000	10000000		11.5	115000000	1150000		2.51	2.51e+07	251000		0.082	820000	8200		2.25	22500000	225000		0.38	3800000	444000		0.26	2600000	26000
	K996-3	C57BL/6	CtD infection		1572000	3144000	6288000		17.2	108153600	1081536		0.68	4275840	42758.4		0.012	75456	754.56		0.072	452736	4527.36		1.35	8488800	99979.2		0.066	415008	4150.08
	K996-4	C57BL/6	CtD infection		2864000	5728000	11456000		18.2	208499200	2084992		7.3	83628800	836288		2.93	33566080	335661		6.84	78359040	783590		0.71	8133760	30931.2		0.1	1145600	11456
	K997-1	C57BL/6	CtD CT135- infection		1641600	3283200	6566400		13.1	86019840	860198		2.03	1.33298e+07	133298		0.24	1575936	15759.4		2.12	13920768	139208		0.54	3.54586e+06	59097.6		0.47	3086208	30862.1
	K997-2	C57BL/6	CtD CT135- infection		791000	1.582e+06	3.164e+06		34.8	110107200	1101072		0.99	3.13236e+06	31323.6		0.013	41132	411.32		0.69	2183160	21831.6		0.78	2.46792e+06	15187.2		0.012	37968	379.68
	K997-3	C57BL/6	CtD CT135- infection		1202000	2404000	4808000		17.3	83178400	831784		2.73	13125840	131258		0.64	3077120	30771.2		0.5	2404000	24040		0.2	961600	22116.8		0.29	1394320	13943.2
	K997-4	C57BL/6	CtD CT135- infection		2310000	4620000	9240000		25.7	237468000	2374680		4.94	45645600	456456		7.29	67359600	673596		6.68	61723200	617232		0.15	1386000	571032		0.35	3234000	32340
	L001-1	C57BL/6	Mock		796400	1592800	3185600		28	89196800	891968		1.26	4013856	40138.6		0.93	2962608	29626.1		27.9	88878240	888782		0.19	605264	2070.64		0.0106	33767.4	337.674
	L001-2	C57BL/6	Mock		1227600	2455200	4910400		23.1	113430240	1.1343e+06		1.47	7218288	72182.9		0.094	461578	4615.78		0.13	638352	6383.52		0.19	932976	6383.52		0.16	785664	7856.64
	L001-3	C57BL/6	Mock		672000	1344000	2688000		9.04	2.42995e+07	242995		1.24	3333120	33331.2		0.16	430080	4300.8		0.42	1128960	11289.6		0.4	1075200	5644.8		0.0103	27686.4	276.864
	L001-4	C57BL/6	Mock		1363200	2726400	5452800		21.1	1.15054e+08	1.15054e+06		4.01	21865728	218657		0.21	1145088	11450.9		4.4	2.39923e+07	239923		0.61	3326208	59435.5		0.24	1308672	13086.7
	L001-5	C57BL/6	Mock		1205000	2410000	4820000		16	77120000	771200		1.06	5109200	51092		0.2	964000	9640		0.7	3374000	33740		0.031	149420	20726		0.71	3422200	34222
	K998-1	C57BL/6	CtD infection		1920000	3840000	7680000		25.9	198912000	1989120		2.56	19660800	196608		0.028	215040	2150.4		5.71	43852800	438528		0.56	4300800	9216		0.26	1996800	19968
	K998-2	C57BL/6	CtD infection		2640000	5280000	10560000		8.65	91344000	913440		1.62	17107200	171072		0.12	1267200	12672		0.31	3273600	32736		0.19	2006400	10454.4		0.081	855360	8553.6
	K998-3	C57BL/6	CtD infection		1728000	3456000	6912000		25.2	174182400	1741824		1.25	8640000	86400		0.18	1244160	12441.6		25.7	177638400	1776384		0.17	1175040	32486.4		0.24	1658880	16588.8
	K998-4	C57BL/6	CtD infection		2900000	5800000	11600000		8.49	98484000	984840		5.54	64264000	642640		1.32	15312000	153120		1.62	18792000	187920		0.52	6032000	25520		0.051	591600	5916
	K998-5	C57BL/6	CtD infection		2.04e+06	4.08e+06	8.16e+06		17.6	1.43616e+08	1.43616e+06		2.11	17217600	172176		0.084	685440	6854.4		0.48	3.9168e+06	39168		0.79	6.4464e+06	55488		0.1	816000	8160
	K999-1	C57BL/6	CtD CT135- infection		1080000	2160000	4320000		25	108000000	1080000		1.46	6307200	63072		0.056	241920	2419.2		12.7	54864000	548640		0.009	38880	3153.6		2.2	9504000	95040
	K999-2	C57BL/6	CtD CT135- infection		1100000	2200000	4400000		17.2	75680000	756800		1.26	5544000	55440		0.011	48400	484		5.46	24024000	240240		0.16	704000	23760		1.07	4708000	47080
	K999-3	C57BL/6	CtD CT135- infection		1640000	3280000	6560000		30.6	200736000	2007360		1.02	6691200	66912		0.008	52480	524.8		0.8	5248000	52480		0.44	2886400	24272		1.8	11808000	118080
	K999-4	C57BL/6	CtD CT135- infection		2.04e+06	4.08e+06	8.16e+06		27.1	2.21136e+08	2.21136e+06		3.36	2.74176e+07	274176		0.84	6.8544e+06	68544		1.71	1.39536e+07	139536		0.27	2.2032e+06	24480		1.09	8.8944e+06	88944
	K999-5	C57BL/6	CtD CT135- infection		1170000	2340000	4680000		22	102960000	1029600		1.75	8190000	81900		0.24	1123200	11232		5.25	24570000	245700		0.049	229320	52416		1.5	7020000	70200

[truncated: 4 more sheets: Supplementary Fig 5, Supplementary Fig6, Supplementary Fig 7, Supplementary Fig 8]
